# Supplementary material for: Characterization of Mariner transposons in seven species of Rhus gall aphids
Source: Sci Rep. 2021 Aug 11;11:16349. doi: 10.1038/s41598-021-95843-5 (PMC8357937; doi:10.1038/s41598-021-95843-5)
Supplement: Supplementary file 4 — Supplementary File S3. [file 41598_2021_95843_MOESM4_ESM.fasta]

>U24436
TATTGGGTGTACAACTTAAAAACCGGAATTGGACGCTAGATGTCCACACTAACGAATAGTGTAAAAGCACAAATTTCATA
TATACGTCATTTTGAAGGTACATTTGACAGCTATCAAAATCAGTCAATAAAACTATTCTATCTGTGTGCATCATATTTTT
TTATTAACTATGGAAAATTTTGAAAACTGGCGAAAAAGACGGCATTTGCGGGAAGTTTTGTTGGGCCACTTTTTTGCAAA
AAAAACTGCTGCAGAAAGTCACCGTTTGCTTGTGGAAGTTTACGGCGAACATGCCTTAGCAAAAACACAGTGTTTCGAAT
GGTTTCAACGCTTCAAAAGTGGTGACTTTGATACGGAAGACAAAGAACGTCCTGGTCAGCCAAAAAAGTTTGAAGACGAA
GAACTGGAGGCATTACTCGATGAAGATTGTTGTCAAACGCAAGAAGAACTTGCAAAATCTTTAGGAGTGACACAACAAGC
CATTTCAAAACGGCTAAAGGCAGCTGGATACATTCAAAAGCAAGGAAATTGGGTCCCACACGAATTGAAGCCGAGAGACG
TTGAACGGCGATTTTGCATGTCGGAAATGCTTCTTCAACGCCACAAAAAGAAGTCATTTTTGAGTCGAATTATTACTGGA
GATGAAAAATGGATTCACTACGATAATTCCAAGCGCAAAAAATCATATGTGAAGCGCGGCGGACGAGCCAAATCAACACC
AAAGTCGAATCTCCATGGCGCCAAGGTAATGCTCTGTATTTGGTGGGATCAGAGGGGTGTTTTGTATTATGAGCTATTGG
AACCGGGTCAGACGATCACAGGGGACCTCTACCGAACACAATTGATCCGTTTGAAGCAAGCATTGGCCGAAAAACGCCCG
GAATATGCGAAAAGACACGGGGCGGTAATATTCCATCATGACAACGCTCGGCCACATGTTGCTTTACCGGTTAAGAACTA
TTTGGAAAACAGTGGATGGGAAGTTTTACCCCACCCGCCTTATAGCCCAGACCTTGCCCCTTCTGACTACCATTTGTTCC
GGTCGATGCAGAATGACCTTGCGGGAAAACGCTTCACTTCAGAGCAGGGTATCCGAAAATGGCTTGATTCATTCTTGGCC
GCCAAGCCGGCGAAGTTTTTTGAGAAGGGAATCCATGAATTGTCAGAAAGATGGGAAAAAGTCATAGCTTCAGATGGGCA
ATACTTTGAATAATGCATTCATTCATTTTGTTATCGAAATAAAGCATTAATTTTCACTAAAAAATTCCGGTTTTTAAGTT
GTACACCCAATA
>DAU11646
TAACAGGTTGGCTGATAAGTCCCCGGTCTGACACATAAATGGCGTCGCTAGTATTGAATGCATATTTTTTTTATATAGTA
CTAACCTTCAAATGATTCGTGTCTAAATATGACGTCTGTCAGTCAATTAGTTTGTGAGATAGAGCGTCTTTTGTGAAGCA
ACTTTTGTTATTGGGAAAAAAATGGAAAAAAAGGATTTTCGTGTTTTGGTAAAATACTGTTTTCTGAAGGGAAAAAATAC
AGTGGAAGCGAAAACTTGGCTTGATAATGAGTTTCCGGAGTCTGCCCCAGGGAAATCAACTATAATTGATTGGTATGCAA
AATTCAATCGTGGTGAAATGAGCACGGAGGACGGTGATCGCAGTGGTCGCCCGAAAGAGGTGGTTACCGTCGAAAAAATC
AAAAAAATCCACAAAATGATTTTGAATGACCGTAAAATAAAGTTGATCGAGATAGCAGAGGCCTTAAAGATACCAAAGGA
ACGTGTTGGTCATATCATTCATCAACATTTGGGTGCCGCGCGAGCTCACATTTGACCAAAAACAACAACGTGTTGATGAT
TCTGAGCGGTGTTTGCAGCTGTTAACTCGTAATACACCCGAGTTTTTTCGTCGATATGTGACAATGGATGAAACATTTCT
CCATCACTACAATCCTGAGTCCAATCGACAGTCGGCTGAGTGGACAGCAACCGGTGAACCGACTCCGAAGCGTGGAAGGA
CTCAAAAGTCCCCTGGCAAAGGAATGGCCTCTGTTTTTGGGATGCTCGTGGAATAATTTTTATCGATTATCTTGAGAAGG
GAAAAACCATCAACAGTGACTATTATATGGCATTATTGGAGCGTTTGAAGGTCGAAATCGCGGCAAAACGGCCCCATATG
AGGAAGAAAAAAGTGTTGTTCCTCCAAGATACCGGTCCGTGCCACAAGTCATTGAGAACGATGGCAAAAATTCATGAATT
GGGCTTCGAATTGCTTCCCCACCCACCGTATTCTCCAGATCTGGCCCCCAGCGACTTTTTCTTGTTCTCAGACCTCAAAA
GGATGCTCGCAGGGAAAAAATTTGGCTGCAATGAAGAGGTAATCGCCAAAACGGAGGCCTATTTTGAGGCAAAGGAGTAC
TACCAAAATGGTATCAAAAAATTGGAAGGTCGTTATAATCGTTGTATCGCTCTTGAAGGGAACTATGTTGAATAATAAAA
AAGAATATTAACAAAAAAATGTGTTTTTCTTTGTTAGACCGGGGACTTATCAGCCAACCTGTTA
>AY154766
TATTGGTTTGGCAACTAAGTAATTGCGGATTTCCCTCAGAGTTGACTTCAGTTGAATTTTTAGGTTTGCAGACGTAGTAC
AAACGTAAAACACATTTTATTATTTGATAGTCGGCAATTCAGCTGTCAATCAATAAAAAAAGTTTTGTGCTCGGTTGCGT
AGTTTTCGTTTGGCGTTCGTTGAAAAATGGAAAATCAAAAGGAACATTTTCGTTATATTTTGCTTTTTTATTTCCGCAAA
GGGAAAACCGCATCGCAGGCTCATACAAAGTTATGTGCTGTTTGTGGTGACAAAGCCTTGACAATTGGTTTTGCCAATTT
TCGTTCTGGTGATTTTTCACTCAAAGTTGAAAAACGCTCTGGTACGCCAGTTGAAGTGATGACGCCCTAATCAAAGCAAT
AACCGATTCGGATCGTTACAGCACAACACGTGAGATTGCAGAGAAGCTTCATGTATCACATACATGCATTGAAAATCACT
TAAAACAACTTGGATATGTTCAAAAACTCGATACATGAGTTGCTCACGGACTGGAAGAAACGCATTCAACGCAACGCATT
AACGGCTGCGATTTACTAAAGAAACGTAATGAAAATCATCCAATTTTAAAACGACTAATAACTGGCGATGAAAAATTGGT
TGTTTACAACAATATCAAGCGGAAAAGATCGTGGAGCAGGCCAGGTGAACCAACTCGAACAGCATCAAATGCTGATGTTC
ATCAAAAGAAGGTTTTGTTGTCAGTTTGGTGGGATTACAAAGGAATTGTGTACTTTGAACTCTTACCACCCAACCGAACG
GTCAATTCTGATGTCTACATTGAATAACTAACGAAATCAAACAATGCAGCTGAAGAAAAGCGGCCCGAATTGACAAATCA
AAAAGGTATTGCATTACATCATGTCAATGCAAGGTCACACACATCTTTGGCCACTCGCGAGCTTGGAGCTTGGTTGGGAT
GGTTTGGCACATCCACCATATACTCCTGACCTTGCACCATCTGATTACTTTTTGTTTGGATCTTTACAAAAATCCTTGAA
TGGTAAAAATTTCAATAATGATGGTGATGTCAAATCGTACCTGATTCAGTTTTTTGCTAATAAAAACCAAAAGTTTTATG
AACGTGGGACTATGATGCTGCCAGAAAGGTGGCAAAAGATCATTTATCAAAATGGGCAATACATTACAGAATGAAGTTAT
TTACTTTAATGAAAAAATTGTCTTTGATTTTGTAAAAAAAATCCGCAATTACTTAGTTGCCAACCCAATA
>AY154761
TAAGATTGGCAACTAAGTAATTGCGGATTTCACTCATAGATGGCTTCAGTTGAATTTTTAGGTTTGCTGGCGTAGTCCAA
ATGTAAAACATATTTTGTTATTTGATAGTTGGCAATTCAGATGTCAATCAGTAAAAAAAGTTTTATGATCGGTTGCGTAG
TTTTCGTTTGGCGTTCGTTGAAAAATGGAAAATCAAAAGGGACATTTTCGTCATATTTTGCTTTTTTATTTCCGCAAATG
GAAAAACGCATCGCAAGCTCACAAAAAGTTATCTGCTGTTTATGGCGACGAAGCCTTAAAAGAACGGCAGTGTCAAAATT
GGTTTGCCAAATTTCGTTCTGGTGATTTTTCACTCAAAGATGAAAAACGCTCTGGTCGTCCAGTTGAAGTTGATGACGGC
CTAATCAAAGCAATAATCGATTCGGATCGTCACAGTACAACACGTGAGATTGCAGAGAAACTTCATGTATCAGATACATG
CATTGAAAATCACTTAAAACAACTTGGCTATGTTCAAAAACTCGATACATGTGTTCCTCACGAACTGAAAAAAACGCATT
TAACGCAACGCAATAACAGCTGCGATTTGCTAAAGAAACGTAATGAAAATGATCCATTTTTAAAACGACTGATAACTGGC
GATGAAAAATGGGTTGTTTACAACAATATCAAGCGGAAAAGATCGTGGAGCAGGCCAGGTGAACCAGCTCAAACAACATC
AAAAGCTGGTATTCATCAAAAGAAGGTTTTGTTATCATTTTGGTGGGATTATAAAGGAATTGTCTACTTTGAACTCTTAC
CACCCAACCGAACGATCAATTCTGTTGTCTACATTGAACAACTAACGAAATTAAACAATGCAGTTGAAGAAAAGCGGGCC
GAATTGACAAATCGAAAAGGTGTTGTATTCCATCATGACAATGCAAGGCCACACACATCTTTGGTCACTCGGCAAAAATT
ATTGGAGCTTGGTTGGGATGTTTTGCCACATCCACCATATAGTCCTGACCTTGCACCATCTGATTACTTTTTATTTCGAT
CTTTACAAAACTCCTTGAATGGTAAAAATTTCAATAATTTTGATGATGTTAAATCGTACCTGATTCAGTTTTTTGCTAAT
AAAAACCAGAAGTTTTATGAACGTGGGATTATGATGCTGCCTGAAAGATGGCAAAAGGTCATTGATCAAAATGGGCAATA
CATTACAGAATAAAGTTATTTAGTTCCATGAAACAATTCTA
>AY154751
TATTGGGTTGGCAACTAAGTAATTGCGGATTTCGCTCATAGATGGCTTCAGTTGAATTTTTAGGTTTGCTGGCGTAGTCC
AAAATGTAAAACACATTTTGTTATTTGATAATTGGCAGTTCACCAATCAATCGGTAAAAAAAGTTTTTTGATCGATTGTG
TAGTTTTCGTTTGGCGTTCGTTGAAAAATGGAAAATCAAAAGGAACATTATCGTCATATTTTGCTTTTTTATTTTCGCAA
AGGGAAAAACGCAAGCTCACAAAAAGTTATGTGTTGTTTATGGCGACGAAGCCTTAAAAGAACGGCAGTGTCAAAATTGG
TTTGACAAATTTCGTTCTGGTGATTTTTCACTCGAAGATGAAAAACGCTTTGGTCGTCCAGTTGAAATCGACGACGACCT
AATCAAAGCAATAATCGATTCGGATCGTCACAGTACAACTCGCGAGATTGCAGAGAAGCTTCGTGTATCGCGTACATGCA
TCGAAAACCGCTTAAAACAACTTGGCTATGTTCAAAAACTCGATACATGGGTTCCTCGCGAACTGAAAGAAAAGCATTTA
ACGCGACGCTTAACAGCTGCTATTTGCTAAACAAACGTAATGGAAATGATCCATTTTTAAAACGACCGAATAACTGGCGA
TGAAAAATGGGTTGTTTACAACAATATCGAGCGGAAAAGATGGTGGAGCAGGCCACGTGAACCAGCTCGAACAACATCAA
AAGCTGGTATTCGTCGAAAGAAGGTTTTGTTATCAGTTTGGTGGAATTACAAAGGAATTGTCTATTTTGAACTCTTACCA
TCCAAGCGATCGATCAATTCTGTTGTCTACATCGAACAACTAACGAAATTAAACAATGCGGTTGAACAAAAGCGGGCCGA
ATTGACAAATCGAAAAGGTGTTGTATTCTATCATGACGAGCCACGGCATCTTTGGGTCACTTGGCAAAAATTATTGGAGC
TTGGTTGCGATGTTTTGCCACATCCACCATATAGTCCTGACCTTGCACCATCCGATTACTTTTTGTTTCGATTTTTACAA
AACTCCAAGAATGGTAAAAATTTCAATAACGATGATGATATCGAATCGTACCTGATTCACTTTTTTGCTAATAAAAACCA
CAAGTTTTATGAACGTGGGATTATGATGCTGCCTGAAAGATGGTCATTGATCAAAATGGGCAACACATTATAGAATAAAA
TTACTTAGTTCCATGAAAAAATTGTCTTTGATTTTCTAAAAAAAATCCGCAATTACTTAGTTGTCAATCCTA
>AB056894
TAACAGGCCGGATGAAAAGTCCCCGGTCTGACCCATAGATGGCGTTACTAGATTTTTTTCCATATGATTTTCATTCAGTA
CCAACCTTCAAACGATACGTGTCAAAATTTGACAGCAATCGGACAATTAGTTCGTGAGTTATAGCGATTTGAGTGAATCT
ACTTTTGTTATTGTTGAAAAGATGGAAAAAAAAGAATTTCGTGTGTTAATAAAGTATTGCTTTTTGAAAGGAAAAAATAC
AGTTGAAGCAAAAGCGTGGCTTGATAAAGAGTTTCCGGGGTCTGCACCAGGAAAATCAACCATCATTGATTGGTATGCTA
AGTTTAAACGTGGTGAAATGAGCACTGAAGACGGTGAACGCAGTGGACGCCCAAAAGAGGCTGTTACCGACGAAAACATC
AAAAAAATCCATAAAATAATTTTGAATGACCGTAAAATGAAGTTGAGCGAGATAGCAGACATTGTAAAGATATCAAAGGA
ACGTGTACATCATATCATTCGCGAATATTTGGGCATGCGAAAGCTCTGTGCAAAGTGGGTGCCGCGCGAGCTCACAATCG
ATCAAAAACAACAACGAGTTGATGATTCGGAGCAGTGTTTGGAGATGTTTAAGCGCAATAAAGCCGAATTTTTCCGTCGA
TATGTGACAATGGATGAAACATGGCTCCATCACTTCACTCCAGAGTCCAATCGTCAATCATCTGAATGGACAGCAAGCGA
CGAACCCATCCAAAGCGTGGAAAAACGCAACAGTCGGCTGGAAAGGTTATGGCGTCTGTTTTTTGGGATGCGCATGGAAT
AATATTCATCGACTATCTCCAGAACGGACAGACAATCAACAGCGACTATTACATTGCTTTATTGGAGCGGTTGAAAGCCG
AAATCGCAAAGAAACGGCCGCATTTGAAGAAGAAAAAAGTGCTGTTCCACCAAGACAATGCACCGTGTCAGAAGTCTGGA
AAAACGATGGCTAAAATTTATGAATTGGGCTACGAATTGCTTCCTCATCCACCGTATTCTCCAGATCTGGCCCCCAGCGA
CTATTTCCTGTTTGCAGACCTTAAAAGAATGCTCGCTGGCAAGAAATTTAAGACCGATGATGAAGTGGTTACTGAAACTG
AGGCCTATTTTGAGGATAAACCGAAAGAGTACTACAGAAGTGGCATCGAAAAGTTGGAAAATCGCTATAATCGCTGTATC
GCCCTCGAAGGCAACTATGTTGAATAATAAAATTGAATTTTGCAAAAAAAATGTTTTTTACTATGGTAAACCGGGGACTT
TTCATCCGGCCTGTTA
>L10473.1
TAACGAAGTCAACAAAGAAAATCGTCTTCAAATCGCTGCTCAACACCTTGCGCGCCATCGAGCAACACGCGGAAATAAAC
ACCGCTTTTTGTACCGAATCATCACGGGGGATGAGAAATGGTGCCTGTACGTCAATATGAAACATAGAAAGGAGTGGGTG
GCCCCAGGAGACGCCGACGCCGAGAGTCAAGCAAGATCTCCACCGTAAAAAGACCATGCTCTGCGATTGGTGGGACTGGG
AAAGCATGATACACTGGGAAATGCTTGAAAAGAACGCATCGGTCAACAAGGAGCTCTACATTGCCCAACTATGCCGTGTA
AATGAGGCTATGGGACTGAAAAGACCTGACCGACAAGGCCAAGTCATCTTGCTCCACGACAACGCTAGACCCCATGTTGC
ACAAGTCGTCAAAACCGCACTCCAAGAGCTCGAATGGGAGGTTCTTCAACATCCACCA
>M14653
CCAGGTGTACAAGTAGGGAATGTCGGTTCGAACATATAGATGTCTCGCAAACGTAAATATTTACCGATTGTCATAAAACT
TTGACCTTGTGAAGTGTCAACCTTGACTGTCGAACCACCATAGTTTGGCGCAAATTGAGCGTCATAATTGTTTTCTCTCA
GTGCAGTCAACATGTCGAGTTTCGTGCCGAATAAAGAGCAAACGCGGACAGTATTAATTTTCTGTTTTCATTTGAAGAAA
ACAGCTGCGGAATCGCACCGAATGCTTGTTGAAGCCTTTGGCGAACAAGTACCAACTGTGAAAAAGTGTGAACGGTGGTT
TCAACGCTTCAAAAGTGGTGATTTTGACGTCGACGACAAAGAGCACGGAAAACCGCCAAAAAGGTACGAAGACGCCGAAC
TGCAAGCATTATTGGATGAAGACGATGCTCAAACGCAAAAACAACTCGCAGAGCAGTTGGAAGTAAGTCAACAAGCAGTT
TCCAATCGCTTGCGAGAGATGGGAAAGATTCAGAAGGTCGGTAGATGGGTGCCACATGAGTTGAACGAGAGGCAGATGGA
GAGGCGCAAAAACACATGCGAAATTTTGCTTTCACGATACAAAAGGAAGTCGTTTTTGCATCGTATCGTTACTGGCGATG
AAAAATGGATCTTTTTTGTTAGTCCTAAACGTAAAAAGTCATACGTTGATCCTGGACAACCGGCCACATCGACTGCTCGA
CCGAATCGCTTTGGCAAGAAGACGATGCTCTGTGTTTGGTGGGATCAGAGCGGTGTCATTTACTATGAGCTCTTGAAACG
CGGCGAAACGGTGAATACGGCACGCTACCAACAACAATTGATCAATTTGAACCGTGCGCTTCAGAGAAAACGACCGGAAT
ATCAAAAAAGACAACACAGGGTCATTTTTCTCCATGACAACGCTCCATCACATACGGCAAGAGCGGTTCGCGACACGTTG
GAAACACTCAATTGGGAAGTGCTTCCGCATGCGGCTTACTCACCAGACCTGGCCCCATCCGATTACCACCTATTCGCTTC
GATGGGACACGCACTCGCTGAGCAGCGCTTCGATTCTTACGAAAGTGTGAAAAAATGGCTCGATGAATGGTTCGCCGCAA
AAGACGATGAGTTCTACTGGCGTGGAATCCACAAATTGCCCGAGAGATGGGAAAAATGTGTAGCTAGCGACGGCAAATAC
TTAGAATAAATGATTTTTTCTTTTTCCACAAAATTTAACGTGTTTTTGATTAAAAAAAAAACGACATTTCATACTTGTAC
ACCTGA
>KX930997.1
TACAGGGTTTGTCCGGAAAGTAATAGGACTGATTTTCTTCCGCCGCGACTGTACTTCGGAGCGTGCGCGCACCGACTGGA
TTCGGTAGAGGGCGTTCCTAGCTAACGAACGAGCGGCTGGTCAGTTGTCTCCGAGCACCTGGAGAGTCAGGACAAACATT
TTCGCGCGACGTGTTTCTGTGAGTGGTGCAAGCCGAAAATGCAGCGTTCGTTAGAGCAGAGGTACGCGATTAAATTCTGT
GTGAAACTCGGTAAATCTGCGACAGAGACGTTTGATATGATCAAGCAGGCTTACCCAGATGTTGCTTTAGCAAGAAGTGG
TGTGTTTCGGTGGCACCAGGCCTTTTTGGAGGGCCGGGAAGAGGTCGCTGATGAAGACCGTGCTGGGAGACCTGCGACTT
CGACAAACACCGACAATGTGACTCGTGTGCGCAAAGTTTTGAACTCAGACCGTCGACTAAGTATTCGTTTAATTGCCCAG
ATGTTAAATTTATCAAAATCTGTGGTTCATGACATTGTGACGGAGCACTTGAACATGCGCAAGGTGTGCGCGAAGATGGT
CCCAAAAGTGCTCACTGACGACCAGAAATTGCGGCGAGTGGAAGTGTGCCAAGAAAATTTGAACATGTGTGAAAGTGACC
CCCAATTTTTGAATAACGTAATCACAGGTGACGAGTCATGGATCTTTGAGTATGATCCCGAGACAAAGAGGCAATCTTCC
GAGTGGCACACGCCGGCGTCTCCTCGCCCAAAAAAGGGAAGAATGAGCAAATCCAAAGTGAAAACGATGCTCATTGTCTT
TTTTGACATCAAAGGCATCGTCCACCATGAATTTGTTCCTCCTGGACAAACCGTCAACGCCAAGTTTTACGTGGAAGTCC
TCAAGAGACTCAAACGAAGGGTCAATCGGGTCCGACAAGACATCGCAGCCGATTGGAAGTTGCACCACGACAACGCCCCG
GCTCACACCGCCTTTCTTGTGAACAGCTACCTAACCAAGGCCGGCATCCCAACGCTTCCGCAGCCGCCCTACAGCCCAGA
TGTGGCCCCGCCGGACTTTTTTTTGTTTCCTTGCCTGAAAAGGCCGATGAAAGGCAAGCATTTTGAGACGACAGAGGGGA
TCCAAGCAGCATGCACCTCGGCTCTCAAGGCTATTCCGGAGAATGCCTTCCGTGACGCCTTCAATGCTTGGAAATCGCGC
TGGCAGCGCTGCATCGACGCAGAAGGAGCCTATTTTGAAAGTTTTTAAAGAATTGTAACGATTGGTTCAATAAATTTTTT
TAAATCGACTCAGTCCTATTACTTTCCGGACAAACCCTGTA
>AJ312712
TCAGGTCTTGTAAGTATGAAACCGGAATTGGCCTATGAATGGTCCTAGCTGATAATGTAGTTATCACTAAACTGCGTCGT
TGATGCCAAAAGTCTTTGTCGACATCTGACAAACATTTTCGACTCAGAACGATACAAGTTTCATACAACAGCATGGTTTG
TAATAGCGTCGAACACGTCGAATTTTCTGCCTGGAAACTACGATTTGCGGACAGCATTGATTTTCCGTTACCGTTTGAAG
AAAACTGCTGCAGAATCGCATCGAATGCTCGTCGAAGCTTACGGCGAGCATGCTCTTGGTAAATCACAGTGCTTCGAGTG
GTTTAAAAGAATTCAGAAGTGGCAATTTTGACGCGAGGAACGAAGAACGTGCAAGACCACCGAAAAAGTTTCGAGACAGC
GAATTGCAAGCATCGCTGGACGAGGATGACGCTCAAACGCAACAACGACTCGCTGATCAATTAAACGTGACGCGAGAAGC
CGTCTCCGTACGTTCGAAAGCCATGGGAAGATGCAGAAGGTGGGAAAGTGGGTTCCACGTGAACGAATGAAAGACAGCGG
GAAAACCGAAAAACCACTTGCGAATGCTGCTCGCCAGATACAAAGAAAGTCATTCTCCACCGATTGTGACTGGCCGATGA
AAAGTGGATATAATTTGAGAATCCTAAGCGTAAAAGATCACGGGTAGCTCCAGGCGAACCACCAACATCGACTACAAGAC
CAAATCGCTATGAACGGAGGACAATGCTCTGTGTTTGGTGGGATCAGAAGGGTGAGATCTATTATGAGCTGTTAAAACCT
GGCGAAACCGTTAATACTGAGCGCTACCGACAACAAATGATCGATTTGAATTAAGCTTTGCATGAAAAACGACCAGAATA
TCAAACAAGGCAACACAAAGTAATTTTGCTTCATGATAATGCACCATCACATACAGCAAAACCGGTCAAGGAAACGATTG
AAGCGTTCAATCGGGAAATACTTTCGCACGCGGCTTACTCGCCAGACTTGGCTCCGTCCGATTACCATTTATTTAGCTAC
GATGGGACACGCACTTTCTGACCAGCGCTTCGCTTCTTACGAAAATGTACGAAAATGCCTCGATGACTGGTTTGCCTCAA
AAGAGCGACAGTTTTTTTGACGTGGCATCCACCAATTGCCAGACAGGTGGGAAAAATGTATAGCTAGCGATGGGCTATAC
TCCGAATAAAATATTTTTAATCATTTTCATACAATAAACGTGTATTTTCTATACAAAAATTCCGGTTTCATATTTACATA
CCTGG
>KX930998.1
TACGAGGGCTGCTATATATATTCTGGCCTAGGGCAACACTAAGTGTTGCCAGGTGCAATCTGACATTTCCATTGGAAAGT
TTGACATTTTTTAGCATAACATCACTCAGAACGTTTTGTCATTTAATCGTGAATTGTTTTATTTACAGGGAATTAAAAAA
TTCATCTCGGCCAAAAAATGGAATTAACTCGTGAACATTTTCGTGCGATCATTTTTCACAACTTTCGACGTGGATTATCA
CGACAAGAGTGCATCGATGAACTAAAATCTTTGTATGGCTATGAAGCACCATCCTATAGCACTGTGAAAAACTGGTACAA
CGAATTCAATCGTGGCCGACGCTCGCTCAAAGACGAATTCCGTGAAGGTCGTCCAAAAACAGCCGTTGTGCCAGAAAACA
TCGATGCCGTACGTGAACTGATAATGCAAGACCGTCATGTAACATACCTTCAGATAGAGGCATGCCTATGCATTTCTCCC
ACCAGCATACATTCGATATTGCATGAACACCTGGCCGTAAAAAAGGTTTGTTCTCGTTGGATCCCGCACAATTTGACAAT
CGCTCAAAAAAAGGCTCGTGTGGATTGGTGTAAAGAAATGCTGAAAAAATACGATCGCGGTGCTTCAAAAGACGTTTATA
AGATCGTCACAGGTGACGAATCATGGATCTATGCGTATGAGCCCGAAACAAAACAGCAATCGACCGTGTGGGTCTTCCAA
GACGAGCCAAATCCAACGAAAGTTGTTCGTGGAAGAAGCACTTCGAAGCAAATGGTCGCCTGTTTCTTCGGCAAAACTGG
TCATGTGGCGACTGTTCCGCTTGAGCAACGTAGGACGGTCAATTCTGAGTGGTACACCACCATTTGTTTGCCTGAAGTCT
TCGGAGAAATTCGAAAAACGAACAAGAGAAGACGAATCATTGTGCACCATGACAATGCGAGCTCTCACACATCGGCTCAA
ACCAGCGCCTTTTTGACCGGCCAAAACGTCGAATTGATGGGTCATCCGCCGTACAGCCCTGACTTGGCACCCAATGACTT
CTTTTTATTCCCACACATCAAGAAAATAATGCGTGGTCAACGATTTTCGTCGCCAGAAGATGCTGTTGAAGCATTCAAAA
ACCATGTTTTGGAGGTGTCTCAATCGGAGTGGAAAAAGTGCTTCGAAAATTGGTTTGAGCGCATGCAAAAGTGTATAAAT
CTTGATGGAGAATATTTTGAAAAACAATAAAACCATTTTCGTTGATAAATATTCCTATTTTCATTATTAGGCCAGAAATA
TATATAGCAGCCCTCGTA
>Dromar20.Wallau_et_al.2014
ATGGTTCAAAAATAAAATAGAACAATCAAGTGATGATTGCATGAGTCGTACGCAAGTTTATACGTGGTTTACACGATTTT
AAAATGCTCGTGAGGATTTAAATGACGACCCTAGAGCAGGACGTCCAGAAACTAGTAATCATGCTGAACTTGTGAAAAAA
GTCCGTGAAATCATTGGTGTCGATGCAAATTTTACTACGAGAATGTTGGCTGAGGAATTGAATATTATTTGGAGAATTTT
AACTGAAGATTTGGGAAAAGAAAGGTATATGCGGGATTTGTTCCACATGAATTAAATTAGATCAAAAAATCGTTCGCTTG
GAGCATTTCAAAGACATTATTGAAACTGGTGAAAACGATCCAGACTTCCTTGATTCCATCATAACTGGTGATGAGACATG
GTGCTTTAAATATGACCCTGAAACTAAGCGTCAATCTGCTGAATGGAAGTCCAAAGGCGAGCAAAAACAAGACAATGTCT
TGTCTCGATCAAGACAATGTTGATTACTTTTTATGATTCGAAGGGTATTGTCCACAAGGAATTTGTTCCAGAAGGTCAAA
CTGTTAATGGAGAATACTATTTAGGCGTTTTACATCGTTTGTGGAAAAGAATCGGTCGTGTTAGACCAGAATATCCAGCA
GGAAAACAGCTGTTTTTATTGCACGATAATGCACCACCTCACAAGACCAAAAAAGTGAACGAATTTTTAATGAAAAAAGG
GATTTCTCTCATCGACCATCCTCCGTATTCGCCTGATATCACCATGTGACTATTTTTTATTTCCAAAACTGAAAACCAAG
ATGAAGGGAGCATTTTATGATGATATCCCAGCCATTCAAGCAGCCGTAACCGAGGTACTGAAGAACCTATAAATGACATA
AAAAAATCTATGCATGCGCTGGTTGATCGTTCCAAACGTTGTGTTGAGTCAAATGGAACCTATTTTGAATAAATAATAAC
TTTCAAAGATAATATA
>Dromar4.Wallau_et_al.2014
ATGACATTTCATCTATTGGAAGTGAGGTTATTGCGTTTTAAGTGTCAGTATGTTTTTGTCATCGGTGCGAAAATGAGCTT
CGAACAAAGAGCCAACATTAAATTTTGTTTTAAAATTGGTAAAACTTTTACCGAAACGTTTCAATTGATGAAACAAGTTT
ATGGCGATGATTGCCTATCCCGTAGCAGAGTGCACGAGTGGTTTCAACGTTTTCAAAGTGGTCGTGAGGACATAAATGAC
GATGAACATGTGGGCCAACCAAAATCCGTGATCACCGAAAATTCCATCGAAACTGTGCGTGAATTCATAAAAAATCAGCC
GAAATCATCATTGAAATTCATGGAAATAGAATTGAACATCTCCAAAACATCGATTTATCGCATTTTGACCGAACATTTGG
GCTTACAAAAGGTGTGTGCACGGTTTGTTCCGCACAAATTGACTGACGTCCAAAAATTGCTCAGAATTCAACATTCGAAG
GACATCATTAAAGAGGCAAAAAAAGACCCGAACTTCCTTTACAAGATTGTGACTGGTGACGAAACGTGGTGTTTTCAATA
TGATCCCGAAACGAAACGCCAGAGTGCTGAATGGAAGGCGCCGGACGAGCCGAAACCCAAAAAATCGCGCCTGGAGAAGT
CAAAAGTGAAGACAATGCTGATTTGTTTTTATGATTCCAAGGGTATTGTCCACAAAGAATTTGTTCCACCCGGCCAAAAC
GTTAATGCGGTATTCTACCTTGGAGTTTTGAAGCGTTTGGTGCGCCGTATTCGACGTGTTCGGCCCGAATATCGCGAAGA
TGGAAGTTGGCGTTTGTTGCACGATAATGCGCCGTCTCATCGATCGACGCTTGTGACCGACTATTTGACCAAAAATCACA
TTTTAAGCATCAACCACTCCCCGTATTCACCTGATATGGCACCGTGCGACTTCTACCTTTTCGGAAAAATGCATTTGCCG
ATGAAAGGAAAGCGTTATGCAGACGTAGAGGCCATTCAAAAGGCTTGCACCGGCATACTGGCGGCCATACCGGGCAACGA
GCTAAAACACTCGTTCGACATGCTTTTGGACCGTGCAAAAAGCTGTATTAAAGCAGAAGGAGACTATTTTGAATAA
>Dromar7.Wallau_et_al.2014
ATGGAGCGTTCGCTGGAACAGCGGTACGCCATAAAGTTTTGTGTGCGACTTGGCAAAAATGCATCGGAAACTTATCAAAT
GCTTCGAGAGGCCTTTAAGGAGGAGTGCATTTCGAGATCTCAGTGTGGAAGGTGGCACAAGGCCTTCAAGGAGGGTCGAG
AGGAGGTCACCGACGATCCACGTTCCGGACGTCCAACAACAGCACGAATTGATGAAAACGTTCGCCGTGTGCGAGAAACT
TTGAGTTCAGACCGTCGGTTAAGCATCCGGGCAATCGCTGACATCCTAAACTTGTCAACATTTGCGGTACATGGAATAGT
GACGGAGGATTTGCAAATGCGAAAGGTCTGTGCGAAGCTTGTGCCGAAGGTGTTGACGGAGGAGCAGAAAAACGTTCGAG
TTTTGCGCTGTGAAGAATTGTTGGAATCGATTAGAAATGATCCAGGTTTTTTAAATTTTACTGTAACTGGGGATGAATCC
TGGATGTTCGAGTACGATCCAGAATCCAAACGACAGAGCTCCGAGTGGCACACACAATTTTCTCCCAGACCCAAGAAGGC
GCGCATGAGCAAATCTCGTATCAAAACAATGCTGATTGTCTTCTTTGACGTCCGAGGAATCGTCCATTTTGAGTTTGTAC
CGCAAGGACAAACTGTCAACGGAGCCTTTTACCAAGAGGTACTCAAGAGACTGAAACGCCGAGTCGTACGCGTCAGGCCA
GACATCAAAGACGTTTTCATGCTCCACCACGATAACGCCCCCAGCCACACGGCCTTCGTCGTCACCAACTTCTTGACCCA
GAAGAAGATCTCAGTTGTGCCCCAGCCTCCTTACAGCCCTGACTTAGCTCCGTGCGACTTTTTTTTGTTCCCCCTACTGA
AGAGAGAGCTAAAGGGAAAACACTGGGAGTCGGTGGAGAACATCCAAGCTCGCGTAACAAGGTTCCTGAAAGGCATTTCT
GTCGAGGAGTTTCAGGGTGCTTTCCAGGCGTGGCATACACGTCTCCGCAAGTGTATTGACGCAGGAGGGGACTATTTTGA
AGAATTTTAA
>Dromar11.Wallau_et_al.2014
ATGGATCAAAGGATTTGCATCAAATTTTGTGTAAAAAATAAAATTAAGTGCTCCGAAACACTTGAAATGTTGACAGTGGC
ATACGGTAAAACTGTTCTGAGTAAAAAAAATGTTTACAAGTGGTACAAACTCTTCCAAGATGGCCGGGAAGATGCCAATG
ACGAGCCTCGCTCTGGACGCCCAAGCACGTCAACAACTGATGAAAACGTTCAAGCAGTGAAGAAAATTGTTTTGGAAAAT
CGTCGAATCACTATCAGAGAAGTTGCTGAAGATGTCGGTATATCGCTTGGCTCGTGCCATGAAATTTTTTCAAACGTTTT
GGGCATGAGTCGTGTGTCAGCGAAGTTTGTTCCGAAATTGCTGAATTTTGACCAAAAGAACCGTCGCATGAGCATCGCTC
AAGAGCTGTTGAATGACGTCAACGACGACCCAGATTTACTCAAAAGGGTCATAACTGGTGACGAATCATGGGTATATGGT
TATGATATCGAAACCAAAGCCCAATCGTCCCAATGGAAGAGCCCAGGTGAGCCAAGACCGAAAAAAGCACGCCAAGTTCG
ATCAAATGTCAAAGTTTTGATCACTGTTTTCTTCGATTACCATGGCGTGGTGCATCAGGAGTTCTTACCATATGGTCGTA
CGGTCAATAAACAGTATTATCTGGAAGTTATGCGCCGTTTGCGAGAAGCAATACGAAAGAAACGTCCAGAATTGTGGAAA
AAGAATTCATGGCTTTTGCATCACGATAATGCCCCTGCTCACTCATCTTTGCTTGTGAGAGATTTTTTGGCCAAAAACAA
CACCACAATAATGCCTCAGCCACCATATTCACCGGATTTGGCCCCATGTGACTTTTTCTTGTTCCCAAAACTAAAGAGAC
CTATGAAAGGACGGAGATTTGCAACGATTGAAGAGATAAAGACTGCATCGCTGGAAGAGCTCAAGGCTATACCGAAAAGT
GCTTATGGGAAGTGCTTTGAGGATTGGAAAAACCGTTGGCATAAGTGTATTGTATCTGAGGGGGATTACTTTGAAGGGGA
CAACATAAATATTGATAAATAA
>Dromar8.Wallau_et_al.2014
ATGGATCAAAGAACCTGTATCAAATTTTGTGTGAAAAACGAAATTAAGTGCGCGGATGCATTCCGAATGTTGATTGTGGC
ATACGGAGAAGCTACCTTGGACCGAAGCAACGTTTATCGGTGGTACAAAATGTTCTCAGAAGGCCGAGAAGATGTGAACG
ACGAAGAGCGTGCCGGACGCCCGAGCACTTCAACAACAGACGAAAAAATTAATGGAGTGGAGAAAATGGTATTGGCCAAT
CGTCGAATCACCGTTAGAGAAGTTGCTGAGGAGCTAGACATATCGATTGGCTCATGCCATTCGATTTTTATCAATGATTT
GGGCATGAGACGGGTCGCCGCGAAATTCGTACCAAAATTGCTCAATTGCGACCAAAAACAGCATCGCATGAACATTGCTA
ATGAGATGTTGGACTCTGTCCGCGACGACCCAAATTTGCTCCAGAGGGTCATAACTGGTGACGAATCGTGGGTTTATGGT
TACGACGTGGAAACCAAAGCTCAATCATCTCAATGGAAGCTGCCGCACGAACCAAGACCGAAAAAAGCGCGCCAAGTTCG
GTCGAATGTGAAAGTTTTGCTGACAGTTTTCTTCGATTGCAGGGGCGTGGTGCATCATGAGTTCTTGCCACAGGGTAGAA
CGGTCAATAAGGAATATTACCTGCAAGTTATGCGCAATTTGCGCGAAGCAATCCGCCAGAAACGCCCGGATTTGTGGAAG
AACAAAAATTGGCTTTTGCACCACGATAACGCCCCTGCTCACACATCGTTGCTTGTGCGCGACTTTTTGGCCAAAAACAA
CACACTAATGATGCCGCAGCCACCGTATTCCCCAGATCTGGCCCCCTGTGACTTTTTCTTGTTCCCTAAACTGAAGAGGC
CCATGAAAGGACGACGTTACGCTACGCTTGACGAGATAAAGACGGGATCGAAGGAGGAGCTGAACAAGATAAAAAAAAAT
GATTTTTTGAAGTGCTTCGAAGATTGGAAAAACCGTTGGCACAAGTGTATAATATCTCATGGGGATTACTTTGAAGGGGA
CAAAATAGATATTCATGAATAA
>KX931004.1
TAGGTCTACAACTTTGCTTCCGCCGTTTTCCAATAGATGTCTCTAGGGTCAAGCACTGGTCGATTAAATCGTTTTATATC
GATCTTGGACATTTGTGTCAACACTAACCCAACAAAATATTTGTAGAGATCTGTTTGCATCCCAAACTTATTCTCAACTG
AAAATGTCACTTTTTGAGCCGAATTCTCGACATTTGCGGGAAATTTTGCTTTTCTTTTTTAATTCCAAGAAAAGTGCGGC
TGAGGCTCATCGAATGCTTTCGGATACGTACGGTGAGGCTGTCCTAAGTGAAAGAACATGTCGCGAATGGTTTCAACGTT
TTAAGAATGGTGATTATGAAGTCGAAGACCGGCATGGTGGTGGAAGGGAGAAGATTTTCGAAGATGCTGAATTGGAAGCA
TTACTCGACCAAGATGCGTTTCAAACCCAAGAGGAATTGGCCGAATCGTTGCAAGTGACACAGCAAGCCGTATCAAAACG
CCTCAAAGCCATGGGGATGATTCAGAAACAAGGAAACTGGGTTCCTTACGACTTGAAACCAAGAGATGTCGAACGGCGCT
TCTTTGCATGTGAACAGCTGCTTCAAAGGCACAACCGAAAGGGATTTTTACATCGCATTGTAACTGGCGACGAAAAATGG
GTCCACTACGATAATCCTAAGCGAAGAAAGTCATGGGGAAAGCCTGGACATGCCTCCACGTCGACGGCAAAACCGAACAT
TCACGGCGCCAAGGTCATGCTCTGCATTTGGTGGGACCAGCTGGGGGTGATATATTATGAGCTGCTAAAGCCAAGTGAAA
CCATCACAGGAGATCGATACCGAACGCAATTGATGCGTTTGAGCCGAGCACTAAAAGAAAAACGGCCACAGTACGAGGAA
AGACACGATAAAGTCATTCTCCAGCATGACAATGCTCGGCCTCACGTCGCAAAGGTGGTCAAAAAATATTTGGAGACGCT
GAAATGGGAGATCTTACCCCACCCGCCGTATTCTCCAGACGTTGCTCCATCTGACTACCACTTGTTCCGATCGATGGCAC
ACGGTCTAGCTAACGAGCACTTCAGTTCTTATGAAGAAGTCAAAAATTGGATTGATACTTGGATCGACTCGAAAGATGAG
GAGTTCTTTCGTCACGGAATACGCATGCTGCCAGAAAGATGGTCAAAAGTAGTAGCTAGCGACGGCCAATATTTTGAATA
ACATTTTTGTAACCGTTTTTATACAATAAAGCCTTAAATTTACAAAAAAAAACGGCGGAAGCAAAGTTGTAGACCTA
>KX930999.1
TACTGTGCCCAAAAAATAAGGTGACATTTGAATTTAAACTGCGCGCGTCGAAGGATTTGGAGAATTATTTTTTTTTTAGG
TTGGTAGTACTGTCAGTCACATTTATGTCAAATTTCATGTCAAAATATTCATTAGTGTTTGAGATACGTGTCGTTTTGTG
AGCTGCTAAAAGTGAGTTTTTCGTTTTTTGCGATGTCGAAATTTGTTGAGCAAAGAATTTGCATTAAATTTTGTTTACGG
AATCAATTTTCTGCTGCGGATACGTTGAGGATGGTGCAGAAAGCCTTTGGTGATGAGGCTATGTCTAAAAAAAATGTTTA
CAAGTGGTATAGTGAGTTCCAAGCCGGCCGTGAACGTGTCGAAGACGAAGAGCGTCCAGGGCGACCATCAACCTCAACCG
ACGAAGCTCACGTTCAACAAATCAAAGATTTGGTGTTGAAAAACCGTCGATTAACAATTAGAGACCTTGCTGATGAAGTT
GGCATATCGAAAGGCTCAGCCAATACCATTTTGAAGGATGTTTTGGGCCTCAAGCGCGTCAAATCTCGACTGGTACCGAA
AACATTGAATTTTTTGGAAAAAAGGCGTCGCGTTGAAGTGTGTGAAACGATGCTTTCCGACTACCAGGGTGTCATGAAAC
GCATTATAACTGGCGATGAGACTTGGATCTATGCTTACGACCCCGAAACAACCGATCAATCGAGCGAATATCGTGCCAAA
AGAGAGCCGAGACCAAAAAAATCGCGCCAAAGTCGCTCAAAAATCAAGGTCATGTTGACTGTTTTCTTCGATTATCGTGG
TGTTGTGCATTATGAATTCCTTCCAACCGGTCAAACAGTCAACAAGGAATATTATTTGAACGTTATGCGTCGTTTGCGTA
ACGCTATCCGCCTAAAAAGGCCGGAATTGTGGAAAGACAATTCTTGGTTTTTACACCACGATAATGCACCATCCCATACT
GCCCTCGTAATTCGTGATCATTTCGCCAAAAACTCAACCCATATCGTTCCGCAACCACCGTATTCACCTGATCTGGCGCC
GTGCGACTTCTGGCTGTTCACCAAGCTCAAAAGACCGCTCCGGGGACACCGTTTTTATACGATAGAGGAGATTCAAGCCG
CAGCGAAGACGGAACTGAAGGCCATCCCGGAAAGTGACTACAACCAGTGTTTCGAAGATTGGAAAATCCGTTGGCATAAG
TGCATTGCATCGGGAGGGGATTACTTTGAAGGGGATGAAATTGATTTGGAAGAATAAATAAAGAATTTTCAAAATAAATA
CAATGTCACCTTATTTTTTGGGCACAGTA
>KX930999
TACTGTGCCCAAAAAATAAGGTGACATTTGAATTTAAACTGCGCGCGTCGAAGGATTTGGAGAATTATTTTTTTTTTAGG
TTGGTAGTACTGTCAGTCACATTTATGTCAAATTTCATGTCAAAATATTCATTAGTGTTTGAGATACGTGTCGTTTTGTG
AGCTGCTAAAAGTGAGTTTTTCGTTTTTTGCGATGTCGAAATTTGTTGAGCAAAGAATTTGCATTAAATTTTGTTTACGG
AATCAATTTTCTGCTGCGGATACGTTGAGGATGGTGCAGAAAGCCTTTGGTGATGAGGCTATGTCTAAAAAAAATGTTTA
CAAGTGGTATAGTGAGTTCCAAGCCGGCCGTGAACGTGTCGAAGACGAAGAGCGTCCAGGGCGACCATCAACCTCAACCG
ACGAAGCTCACGTTCAACAAATCAAAGATTTGGTGTTGAAAAACCGTCGATTAACAATTAGAGACCTTGCTGATGAAGTT
GGCATATCGAAAGGCTCAGCCAATACCATTTTGAAGGATGTTTTGGGCCTCAAGCGCGTCAAATCTCGACTGGTACCGAA
AACATTGAATTTTTTGGAAAAAAGGCGTCGCGTTGAAGTGTGTGAAACGATGCTTTCCGACTACCAGGGTGTCATGAAAC
GCATTATAACTGGCGATGAGACTTGGATCTATGCTTACGACCCCGAAACAACCGATCAATCGAGCGAATATCGTGCCAAA
AGAGAGCCGAGACCAAAAAAATCGCGCCAAAGTCGCTCAAAAATCAAGGTCATGTTGACTGTTTTCTTCGATTATCGTGG
TGTTGTGCATTATGAATTCCTTCCAACCGGTCAAACAGTCAACAAGGAATATTATTTGAACGTTATGCGTCGTTTGCGTA
ACGCTATCCGCCTAAAAAGGCCGGAATTGTGGAAAGACAATTCTTGGTTTTTACACCACGATAATGCACCATCCCATACT
GCCCTCGTAATTCGTGATCATTTCGCCAAAAACTCAACCCATATCGTTCCGCAACCACCGTATTCACCTGATCTGGCGCC
GTGCGACTTCTGGCTGTTCACCAAGCTCAAAAGACCGCTCCGGGGACACCGTTTTTATACGATAGAGGAGATTCAAGCCG
CAGCGAAGACGGAACTGAAGGCCATCCCGGAAAGTGACTACAACCAGTGTTTCGAAGATTGGAAAATCCGTTGGCATAAG
TGCATTGCATCGGGAGGGGATTACTTTGAAGGGGATGAAATTGATTTGGAAGAATAAATAAAGAATTTTCAAAATAAATA
CAATGTCACCTTATTTTTTGGGCACAGTA
>HLU51178
GAACGAAAATCAAAAAAATCGTCGTTTTGAGGTATCGTCTGCTCTTCTTCTGCGCAACAAAAACGATCCGTTTCTCGGCC
GGATCGTGACGTGTGATGAGAAATGGATCCTCTACGACAACCGACGACGTTCCGCGCAGTGGTTGGACCGCGATGAGGCC
CCACAACACTTCCCGAAGCCGAATCTCCACCAAAAGAAGGTTATGGTGACTGTTTGGTGGTCTGCAGCCGGTCTCATCCA
TCACAGCTTCCTGAATCTTGGCGAGACGATTACGGCAGAGAAGTACTGCCAGCAAATCGACGAAACGCATCAAAAGCTCC
GATGTATGTGCCCGAGATTGGTCAATATGAAGGGACCAGTTCTCCTCCACGACAACGCCCGGCCGCACGTCGCACAACCG
ACCCTGCAGAAGTTGAACGCATTGGGCTACGAAACTCTGCCTCATCCACCA
>DQ197023
CATTTCTTCCACCAGCATATATTCGATATTGCATGAAAACCTGGCCGTAAAAAAGGTTTGTTCTCGTTGGATCCCGTACA
ATTTGACAATCGCTCAAAAAAAAGCTCGTGTCGATTGGAGCAATAAAATGTTGAAAAAATACGATCGCAGTGCTTCAAAA
GACGTTTATAAGATAGTCACAGGTGACGAATCATGGATCTATGCGTATGAGCCCGAAACAAAACAACAATCGACCGTGTG
GGTCTTCGAAGACGAGCCAAATCCAACGAAAGTTATTCGTCGAAGAAGCACTTCGAAGCAAATGGTCGCCTGTTTCTTCG
GCAAAACTGGTCATGAGTCGACTGTTCCCCTTGAGCAACGAAGGACGGTCACTTCTGAGTGGTACACTACAATTTGTTTA
CCTGAAGTCTTAGGAGAAATTCGAAAAACGAACAAGAGAAGACGAATCATTGTTCACCATGACAACGCGAGCTTTCACAC
ATCGGCTCAAACCAACGCCTTTTTGACCAGTCAAAACGTCGAATTTATGGTTCATCCGCCGTACAGCTCTGACTTGACAC
CCAATGACTTCTTCTTATTCCCGCACATCAAGCGTAGTCTTATTATTATTCCCGC
>U91362
TACTCCTCAACAATCAGCTAAGAGGTTAGAAATTTGTAGAAATTTATTGGAAAACCCTTTTGATTTGAGATTTTGTCACA
GGATTGTTACATGTGATGAAAAGTGGGTGTACTGGCGAAACCCTAATACCAATAAGCAATGGCTAGATTACGGTCAAACT
GCTTTACCAGTTGCTGCAAGAGGACAATTTGAAAAAAAATCCATGCTTTGCGTTTTTTGGAATTTTGAAGGTGTTATTCA
TCATGAATTTGTTCCTGATGGGTGCTCTATTAATTCTGAACTCTACTGCGAACAACTGGAAAGATTGTACTCGAAGATCT
CAGAGCGTTACCCTGCTCTGATCAACCGAAAAGGAGTTTTACTCCAACAAGATAATGCTCGTCCACACACTTCCCATCGA
ACCAAAGAAAAGTTTACAGAGCTTCATGGATTTGAACTCCTGCCTCATCCACCA
>GQ398105
ATGGAAAAGCAGGAAAATCGCGCAGTCATCAAATACTTTTATTTGAAGGGGTTAACGCCGAAGGAAATTAAAAAAGAGAT
GGACTCAACACTGGGGACATCCTCGCCGTCATATTCAACCGTTAAGCAGTGGGTTTCCGAGTTTAAAAAGGGTCGTGTGA
GCACCTGTGATGGGCCTCGCTCAGGACGCCCCGTTGAGGTCACAACTCCAGATATGATCGAAAAAATTCATCAAATAGTG
CTGGGAGACCGCAGATTGAAAGTGCGTGAGATAGCTGAGACCTGTAAGATGTCATATGAACGTGTGCAACATATTTTGCC
CCAACATTTGCATATGGAAAAGCTCTGTGCAAGATGGGTACCTCACGAGCTAACAGTCGACCAAAAATTGATTCGAAAAA
ACATTTCTACCGCAAATTTGTCATTGTATAAGCGTAATCCAAGCGAATTTTTGCGTCGATTCGTAACCGTTGACGAAACG
TGGGTCCACCACTACACTCCTGAAACCAAAGAACAGTCTAAACAGTGGATTGGACCAGGGGAACCAACTCCAAAGAAGGC
AAAAACAATTTTTTCGGCGAACAAGGTTATGGCTACTGTTTTTTGGGATGCAAGAGGTATTATATACATTGATTACCTTG
CAAAGGGTAATACTATCACTGGTCAATACTACGCAGACTTATTGCAACGTTTGAGCCACGAGGTGAAAATTAAACGACCT
CATCTGGCGAAGAAAAAAATCTTGTTTCATCACGATAACGCACCAGCGCACACGTCAATCGTTGCGACGGCTAAAATCAA
CGATCTAAAGTTTGAATTGATGCCGCACCCTCCTTACTCACCCGACCTCGCGCCAAGTGACTATTTTCTGTTCCCTAATC
TCAAAAAATGGCTTGGCGGTAAGAGATTTGCGGACAATGAAGAAGTAATCGAAGCTGTAAATGGTTATTTTGAGGAGCTT
GACGAATCAGTCTATAGAGATGGCATTAATAGACTGGAACACCGCTATGAGAAATGTATCAGCCTTGGAGGAGATTATGT
TGAGAAATAA
>AB006464
CGTACTGGCCACTTTGATCTCAAATATCTCCTCTTTGGTTAGGAATTCCAAATTCAAATTTATACAGCTATTTACACATG
CATTTGTTTTTTGAAAACCGTAATTCATTTGTTTTTTCCTCTTTGTTTTTTTTTCTCGGCGTCATTCAGTTTACAAAATG
GAAAACTTGAAATATCGCGTTATTTACGAATATGAGTTCCACCGTGGCACCAGTGCTGCAGAAACGGCTCGAAGGATTAA
TGATGTGTATGGCGGCGGTGTGACAAAAGAAAACACAGTGCGTTTTTGGTTCCAACGTTTTCGTTCTGGAAATTTCGACC
TCCGAAACAAGCCCCGTGGACGGCCGGATACCAAAGTTGATAATGAAGAATTGAAGGCTATTGTGGAAGCGGATCCATCG
CAAACCACGCCCGAGTTAGCTGCAGGCTGCGGTGTTAGTGACAAAATTGTTTTAATCCATTTGAAGCAAACTGGGAAGGT
TAAAAAGCTCGAAAGGTGGGTACCTCATGAATTAAGTGAAACAAACCGACAAACGCGTGTCGACTGTTGCGTTACATTAC
TCAACCGGCACAACAATGAAGGGATTTTAAATCGAATCATTACGTGTGATGAAAAATGGATCCTGTACGATAATCGGAAA
CGCTCATCGCAATGGCTGAACCCTGGCGAACCAGCCAAATCCTGCCCTAAGCGAAAATTGACTCAAAAAAAGTTACTTGT
GAGCGTTTGGTGGACTAGTGCCGGTGTCGTCCACTACAGCTTTCTTAAATCTGGCCTGACAATTACGGCAGATGTCTATT
GTCAACAACTGCAAGTCATGATGGAAAAGCTAGCTGCTAAACAACCGAGGCTGATCAATCGCTCTAGGCCACTACTGCTT
CATGACAATGCTAGACCACACACTGCACAACAGACGGCTACCAAATTAGGGGAGCTTCAATTGGAATGTCTAAGACATCC
ACCGTATTCCCCGGACCTTGCTCCAACTGATTACCACTTTTTTCGTAATTTGGATAACTTTTTGCAAGGGAAAAAATTCA
ACTCCGATGGGGCAGTCCAAACCGCCTTCAAAGATTTTATTGATTCCCGTCCGAATAGTTTTTTTTAGTAAAGGGATCAA
TGAACTACCAATGAGATGGCAAAAGTGCATAGATAGCAATGGTACACACTTTGATTAAATAAATATATTATATTAAAAAA
AAATCGACTTTACTTTCCTTCCA
>AM906146
TACGAGGGGCGGTCAGAAAGTTATGTACTTTGGTATGTTAGGTAGCGCAACCAGTCGTGACCTGCTTGTGTCTGGTTAGG
ACTGGTTCTGACAATTTCACATGCAGCGCCGCTCCGCTCCCTCGCTCCCTCCTCAGTCTTAAGGGAGGGAGCAGTGGACG
TGGTTGGCAGAAGTGGGCAACAATGGACAAGATCGAGTACCGTGCAGTGATCAAGTTCTTGACAAAAGAGGGGAAAAACG
CGAAGGAGATCCACAACAGGCTGGTTGCGGTGTACAACGACACTGCCCCTTCGTATGCCACAGTCACCCGCTGGTACAAG
GAATTTCGTCATGGCCGTGAGTCCCCTGAAGACGACCCCCGTGTGTGACGCCCCTCCGAGGCGACCTCCGAAGACATTGT
TGATCGTGTAGAGGCAATGATCATGAAGAATCGGCGAGTGAAGGTGGAGGAAATTTTGTTGGAGATTGGAATTTATCATG
GAAGCGTTTGCACCATTATTCATCATCACCTGGGCATGAGGAAAGTTTCTGCTCGTTGGGTGCCCCGAAATTTTTCTCTG
CATGATCGCCTTCAGCGCTGCACAAGTTCGGAGGAGCTGCTGACTCTGTACAACGCAGACCCAACGGGATTCGAGTCAAG
GGTCGTGACAGGTGATGAAACGTGGGTTCACCACTGGGACCCAGAGACGAAGCTCGAGAGCATGGCCTGGAAACACAAGG
GATCCCCGACACCGCTCAAGTTTCGGATCCAACCATCGGCTGGCAAGATCATGGCCACCATCTTCTGGGACGCCGAGGGA
GTGCTGCTGGTGGACTTCTTGCCGCGTGGCTCTACGACCACGGGGGAGTACAACGCCGAAGTACTCGGTCGCTTGAGGGA
CTCCATCCGTCAGAAGAGGCGGGGCAAGTTGACCCGTGGTGTCCTCCTCCTCCACGACAACGCTCCGGTCCACAAGACCC
GCCGTGCCCAGGCTGCTCTGAGTGACTGCAGCTTCGAGCAGCTCAATCACCCACCCTACAGTCCGGACCTGGCCCCCAGT
GACTACTTTCTGTTTCGCCAGTTCAAGTCCCGGTTGCGGGGGCGGAGGTTCGACGACGATGATGAGGTCAAGGAGGCTGT
GATGATGTGGTTGGAGGAGCAGTCGGAATCCTTCTGGCTGGCAGGAATCCAGGGCCTTCGCGACAAGTGGTTCAAGTGTA
TTCAAGTCAAGGGTAATTACATTGAAAAATGATGTGGTTGTCATTTTCATTCCTCCGAAATAAATACCCGAATTGCATAA
CTTTCTGACCGCCCCTCGTA
>AM906136
TACGAGGGGCGGTCAGAAAGTTATGGCAACTACATTAAAAAAAAAAAAAACAGCTATGTTGGAACGAATTGGCAACTGTT
TCATTGCCAAGTGTCACCAATTTGAATTAAATGTAAGTAATGAGACATTTGACCGTTGCATGTTAGTGTGCTGCCAGCAG
GCATACCGTAGGTTACTTCTACGCTCTGCCTGAAAATGGCCTCGCCTCACAGGACGGACTGGAGATTCTATGTTTTCATT
AGGACGAAGCTCGGCGAGGATGCGAGGCAGATTCATGCTGACCTTAACCAAGTTTTAGGTACTCATTGTCCTTCATATCG
TACAGTGGCAAGATGGGCATCGTCATTTAGAGATGGGAAAGAGTCACTTGAAGATGACCCACGAACCGGACGTCCATCCA
CGTCACGGACCGAGGAAAACATTGCTGCTGTCAGAAGAATGATCGAAGAAGATCGACACACAACGATTGCTGTCATTAGC
GATGATCTTGGCCTCTCTACTGGTAGCATACACACGATCATTCATGAAGACCTAAAGATGAGGAAGGTTTGTTCTCGTTG
GGTGCCGCATCTCCTGTCAGACGACGAAAAAATGAGAAGAGTTCAGTGTGCTTCAGCAATTCTCACTGAATTCGGCCCTG
ATGGTCACAAACGCATCACTGATATTGTGACTGGTGATGAAAAGTGGTTTTACTTCTTTCAAGTGCCACACAAGAGGCAA
AACATGGTTTGGCTGGGAGAAAAAGATGCACGCCCCACTGTCGTCAAGGGAGGATTTCGTTCACGAAAGCAAATGTTCAT
CGTGTTTTTCAGTTCAACTGGCCCTGTTTCCGTTGTTACTGTGCCTAAAGGTCAAAATGTTAATGCAACCTACTATACAG
AAACAGCCCTCAAGTCAGTGGTGAAGAATCTAGAAAAAACAAAGCCCACACGCCTTGCCTCTGGAAAGGTTCATCTCCAC
CATGACAACGCCTCCAGTCACACTGCTGTCAAGACGCGCCAGTTTTTGGAAGAAAGCAAGCTGCAACTCATCAATCATCC
ACCTTACAGTCCTGACCTGGCACCATGTGACTTTTGGTTGTTCCCTAAGCTGTCAGAAAAACTTGCTGGGATCAATTTTC
AGAGGGAACGGGATCTGGCCAGAAAGATAAATGCAGTGCTGAGAACTATATCTGATTGTGAATACTCTGAGTGTTTTGTT
AAGTGGATGACGCGGCTCCAGAAGTGTGTAAACCTTCGAGGAGAATATGTTGAAGGAGTATGAGTCTCAATAAATGTGTA
TCTATATTCATTTAGTTTTCCCGACCCTGTTGCCATAACTTTCTGACCGCCCCTCGTA
>AM906092
TACGAGGGGCGGTCAGAAAGTTATGACAGTCGGATTCGCAATACAGGAACCATGAGCGCTGGGAGGGCGAGGGGTGCGGG
GCATGGAATATTGCCTGTGGTGACATGATTGAGCCTATCACCGCTTGGTTGGGTTACCTTGTCTCGTTGCACTGTGCGAT
TGCGTCAGTACTGGTTTTGCCCTCTAACCGGAAACATGGATTTCTCGAAAGTGGGTTGCAGATTCTACATTTTCACTAGA
TGGAGACTCGGCAAAAAAGCGACAGAGATCAGAAGGGTATTATTGCAAGCTTTTTCTGAGTCTACTTCATCATTAGAAGC
TGTTTCCCGATGGATTCGAGCTTTCACAATCGGAAAAACACAGCTGGAAGATGAACATCGCTCTGGAGTCTGGACGCCTT
CGGACATTCGTGACTGAAGCAACAGCGGCCCATGCGCGTGCCATCATTGAAGAAGATATCTAATTGTTACTCTTCAATTC
TTATCCTTAGAGCTTGTTGTCAGTTATAGGAGTGCACATAACATCGTGCATGAAACACTGGGGCTGAGGAAGAAGTGTGT
TCGATGGATACCCCATTTGCTGACGGAAGAACAGAAGAGGGAACGTGCGCGGATTTGTCGTCTCTGGCTGGCTGAATTCG
AGCCAAATGGTCCGAAACGGTTTTCAGATATTGCTACCGGAGATGAGTGTTGGATTTCTTTCTTCATCATCTGAGACAAG
CAGTCCAACATGGTGTGGTTGAGTGATGAAGAGCCTCGACCTCAAATTTTGAAAGAAGGATTTCGGAGCAGGAAGCGCCT
TTTCACCATCTTCTTCAATTCTCAAGGACCAATGTGCTATAGATGTGATGCCTCAACAACCTACTATCACAGCCCAGTAC
GACACCAACCAAGTCCTTCCTCAAGTCCTGGAACATCAGGCCAAGTTCGCACCAACCCGTCGCCGATCGTGACTTTTGCT
GCACCACGCAAAGCTCGCCTCACTGTGCAGTTCCTGGAGCAGCAGCAGCAGGGGATCACACTTCTTCCCCATCCACCCTA
CTCGCCTGACCTTGCTCCCTGTGATTTTTAGTTGTTTCCAAAGATCAAGGATGCAATCGCTGGGAAGTAATTTCATCGCA
TCCAAGACCTGGCACGATCAGTCAATTCAGAACTACGATGTATACCAGCTTCTGAATACCGTGACTGCTTCATGAAGTGG
CGCAGGAGAATGGAACGCTGTATAGAGGCAGGAGGGGAGTACTTTGAAGGAATGTAGGCTATTATATTTGGCTTTACCTA
TGCATCATCAAAATATATGATATCACTGTCATAACTTTCTGACCGCCCCTCGTA
>AM231072
TACGAGGGGCGGTCAGAAAGTTATGACAGTCGGACTGGTACCAGAGAGACTATGAGCGCTGGGAGGGAGGGGAGCGAGGA
GCATCAAGTCTTGCCTGTTGTGACACGTTTGAACTTGCCGCCGCTTGGCTGGGTTACATATACTCGTTGCGCTGTGCGAT
TGCGTCAGTGTTAGTTTCACGCTCTTACCGGAAACATGGATTTCTCGAAGGAAGGTTGCAGGTTCTACACGTTCACTAGG
TGGAAACTCGGGAATAAAGCAACGGAGATCAGAGGGGAATTATTGCAAGTTTTCCCCGAGTCTACTCCATCACTGGAAAC
TGTTTCCCGCTGGATTCGAGCTTTCGCGGCCGGAAAAACTCAGCTTGAAGATGATCATCGCTCTGGACGCCCTCGGACAT
CCGTGACCGAAGCAACAACGGTCCGTGCGCGGGCCATCATTGACAAAGATCCAACTGTTACTCTACGATTCTTATCCTTG
GAGCTTGGTGTCAGTTATGGGAGTGCACATGACATCGTCCATGAACAGTTAGGGCTGAGGAAGAAGTGTGCTCGATGGAT
ACCCCATTTGCTAACGGAAGAACAGAAGAGCGAACGGGTGCGGATTTGTCGTCTCTGGCTGGCTGAATTCGAGCCAAATG
GTCCCAAACGGTTCTCAGATGTTGCTACCGGAGATGAGTGTTGGATTTCTTTCTTCACCACCAGAGACAAGCAGTCCAAC
ATGGTGTGGTTGAGTGATGAAGAGCCTCGACCTCAGATTTTGAAGGAAGGATTTCGCAGCAGGAAGCGCCTTTTCACCAT
CTTTTTCAATTCTCAAGGACCAATGTGTGTGGATGTGATGCCTCAACAGTCTACTATCACAGCCCAGTACTACACTGACC
AGGTCCTTCCTCAAGTCCTGGAACATCAGGCCAAGTCCGCACCAACCCGCCGCCGATCGCGCCTTTTGCTGCACCACGAC
AATGCTTCACCCCACAAAGCTCGCCTCACTGTGCAGTTCCTGGAGCAGCAGGGGATCACACTTCTCCCCCACCCACCCTA
CTCTCCTGACCTTGCTCCCTGTGATTTTTGGTTGTTTCCAAAGATCAAGGGTGCAATCGCAGGGAAGCAGTTTCATCGCA
TCCAAGACCTGGCGCGAACAGTCAATTCAGAGCTACGAGGTATACCGGCTTCTGAGTACCGTGACTGCTTCATGAAGTGG
CGAAAGAGGATGGAACGCTGCATAGAGGCAGGAGGGGAGTACTTTGAAGGAATGTAGGCCGCTGTTTGGATGTAGCTCTG
TACTACCAAAATATATGGTCTCACTGTCATAACTTTCTGACCGCCCCTCGTA
>AJ507233
TACGAGGGGCGGTCAGAAAGTTATGGATTTCGGTATGTTAGGTAGCGCAACCAGTCGTGACCTGTTGTGTCTGGTTAGGA
CTGGTTCTGACAAGTTCACAAGCAGCTCCTTCGCTCTCTCCTCATTCTTAAGGGAGCGAGCAGTGGACGTGGTTGGCAGG
GATCGGCAACAATGGACAAGATCGAGAACCGTGCAGTGATCAAGTTCTTGACAAAAGAGGGGAAGAACGCGAAGGAGATC
CACGACAGGCTGGTTGCGGTGTACAATGACACTGCCCCTTCGTATGCCACAGTCACCCGCTGGCACAAGGAATTTCGTCA
TGGCCGTGACTCCCTTGAAGACGACCCCCGGTTGGGACGCCCCTCCGAGGCGACCTCCAAAGACATTGTTGATCGTGTGG
AGGCAATGATCATGGAGGATCGATGATTGAAGGTGGTGGAAATTTCGTTGTGGATTGGAATTTCTCATGGAAAGCGTTTG
CACGATTATTCATCATCACCTGTGCATGAGCAAAGTTTCTGCTCGTTGGATGTCCTGAAATCTTTCTCTGCATGATCGCC
TTTCAGCGCCGCATAAGTTCGGAGGAGCTGATGACTTTGTACAACGCAGACCCAGCAGGATTCGAGTCGAGGGTCGTGAC
AGGTGATGAAACATGGGTTCAAAACTGAGACCCAGAGACGAAGCTCGAGAGCATGGCCTGGAAGCACAAGGGATCACCGA
CACCGCTCAAGTTTCGGACCCAACCATCGGCTAGCACGATCATGGCCACCATCTTCTGGAACGCCGAAGGAGTGCTGCTG
GTGGACCTCCTGCCGTGTGGCTCTACGATCACGGGTTAGTACTACAGTGGAGTACTCGGTCGCTTGAGGGACTCCATCCG
TCAGAAGAGGCGGGGCAAGTTGAATCGTGGTGTCCTTCTCCTCCACGACAACGCTCCGGTCCACAAGGACCGCTGTGCCC
AGGCTGCTCTGAGGGACTGCAGCTTCGAGCAGCTAAATCACCCACCCTACAGTCCGGAACTGGCTCCTAGTGACTGCTTT
CTGTTCCGCCAGCTCAAGTCCTCGTTGCGGGGGAGGAGGTTCGACGATGATGATGAGGTCAAAGAGGCTGTGATGTTGTG
GTTGGAGGAGCAGTCCGAATCCTTCTGGCTGGGAGGAATCGAGAGCCTTTGCGACAAGGGGTTCAAGTGTATTCAAGTCA
AGGGTAGTTACATTGAAAAATGATGTGGTTATCATTTTCACTCCTCCAAAAACAAATACCCGAATTGCATAACTTTCTGA
CCGCCCCTCCTA
>AJ507218
TACGAGGGGCGGTCAGAAAGTTATGGATTTCGGTATGTTAGGTAGCGCAACCAGTCGTGACCTGTTGTGTCTGGTTAGGA
CTGGTTCTGACAAGTTCACAAGCAGCTCCTTCGCTCTCTCCTCATTCTTAAGGGAGACAGCAGTGGACGTGGTTGGCAGG
GATCGGCAACAATGGACAAGATCGAGAACCGTGCAGTGATCAAGTTCTTGACTAAAGAGGGGAAGAACGCGAAGGAGATC
CACGACAGGCTGGTTGCGGTGTACAATGACACTGCCCCTTCGTATGCCACAGTCACCCGCTGGCACAAGGAATTTCGTCA
TGGCCGTGAGTCCCTTGAAGACGACCCCCGGTTGGGACGCCCCTCCGAGGCGACCTCCAAAGACATTGTTGATCGTGTGG
AGGCAATGATCATGGAGAATCGATGATTGAAGGTGGTGGAAATTTCGTTGTGGATTGGAATTTCTCATGGAAGCGTTTGC
ACCATTATTCATCATCACCTGTGCATGAGCAAAGTTTCTGCTCGTTGGATGTCCTGAAATCTTTCTCTGCATGATCGCCT
TCAGCGCCGCATAAGTTCGGAGGAGCTGATGACTTTGTACAACGCAGACCCAGCAGGATTCGAGTCGAGGGTCGTGACAG
GTGATGAAACATGGGTTCAAAACTGAGACCCAGAGACGAAGCTCGAGAGCATGGCCTGGAAACACAAGGGATCACCGACA
CCGCTCAAGTTTCGGACCCAACCATCGGCTAGCACGATCATGGCCACCATCTTCTGGAACGCCGAAGGAGTGCTGCTGGT
GGACCTCCTGCCGTGTGGCTCTACGATCACGGGTTAGTACTACAGTGGAGTACTCGGTCGCTTGAGGGACTCCATCCGTC
AGAAGAGGCGGGGCAAGTTGAATCGTGGTGTCCTTCTCCTCCACGACAACTCTCCGGTCCACAAGGACCGCTGTGCCCAG
GCTGCTCTGAGGGACTGCAGCTTCGAGCAGCTAAATCACCCACCCTACAGTCCGGAACTGGCTCCTAGTGACTGCTTTCT
GTTCCGCCAGCTCAAGTCCTCGTTGCGGGGGAGGAGGTTCGACGATGATGATGAGGTCAAGGAGGCTGTGATGTTGTGGT
TGGAGGAGCAGTCCGAATCCTTCTGGCTGGGAGGAATCGAGAGCCTTTGCGACAAGGGGTTCAAGTGTATTCAAGTCAAG
GGTAATTACATTGAAAAATGATGTGGTTATCATTTTCATTCCTCCAAAATAAATACCCGAATTGCATAACTTTCTGACCG
CCCCTCGTA
>AJ496132
TACGAGGGGCGGTCAGAAAGTTATGGATTTCGGTATGTTAGGTAGCGCAACCAGTCGTGACCTGTTGTGTCTGGTTAGGA
CTGGTTCTGACAAGTTCACAAGCAGCTCCTTCGCTCTCTCCTCATTCTTAAGGGAGCGAGCAGTGGACGTGGTTGGCAGG
GATCGGCAACAATGGACAAGATCGAGAACCGCGCAGTGATCAAGTTCTTGACGAAAGAGGGGAAGAACGCGAAGGAGATC
CACGACAGGCTGGTTGCGGTGTACAATGACATTGCCCCTTCGTATGCCACAGTCACCCGCTGGCACAAGGAATTTCGTCA
TGGCCGTGAGTCCCTTGAAGACGACCCCCGTGTGGGACGCCCCTCCGAGGCGACCTCCGAAGACATTGTTGATCGTGTGG
AGGCAATGATCATGGAGAATCGGCGAGTGAAGGTCGAGGAATTTTGTTGGAGATTAGAATTTCTCATGGAAGCGTTTGCA
CCATTATTCATCATCACCTGGGCATGAGCAAAGTTTCTGCTCGTTGGGTGCCCTGAAATCTTTCTCTGCATGATTGCCTT
CAGCACCGCACAAGTTCAGAGGAGCTGCTGACTCTGTACAACGCAGACTCAGCAGGATTTGAGTCGAGGGTCGTGATAGG
TGATGGAACGTGGGTTCACCACTGGGACCCAGAGATGAACCTCGAGAGCATGGCCTGGAAACAAGGGATCCCCGACACCG
CTCAAGTTTCAGACCCAACCATCGGCTGGCAAGATCATGGCCACCATCTTCTGGGACGCCGAGGGAGTGCTGCTGGTGGA
CTTCCTGCTGCGTGGCCTACGGTCACGGGGGAGTACTATGCCGGAGTACTCGGTCGCTTGAGGGACTACATCCGTCAGAA
GAGGCGGGGCAAGTTGACCCGTGGTTTCTTCCTCCTCCATGACATTGCTCCGGTCCACGAGACCCGCCGTACCCAGGCTG
CTCTGAGGGACTGCAGCTTCAAGCAGTTCAATCACCCACCCTACAGTCCAGACCTGGCCCCCACCAACTACTTTCTGTTC
CGCCAGCTGAAGTCCTCGTTGCGGGGGAGGAGCTTCGGCGACAACGATGAGGTCAAGGAGGCTGTGATGATGTGGTTGGA
GGAGCAATCTGAATCGTTCTGGCTGGCAGGAATCCAGAGCCTTCTCGACAAGTGGTTCAAGTGTATTGAAGTCAAGGGTA
CTTACATTGAGAAATGATGTGGTTATCATTTTCATTCCTCCGTAATAAACACCCAAATTGCATAACTTTCTGACCGCCCC
TCGTA
>EF407576
TGGGTGCCGCATGAGCTTAGCGAAATCAACAAAGAAAATCGTCTTCAAATCGCTGCTCAACACCTCGCCCGCCATCGAGG
AACACGTGGTCATAAACAGCGCTTTTTGTACCGAATTGTCACGGGGGATGAGAAATGCTGCCTGTACGTCAATATGAAGC
AACGAAAAGAGTGGGTGGCCCCAGGAGAAACGCCGAACCCTAGAGTCAAGCAGGATCTCCACCCAAAAAAGACCATGATC
TGCGTTTGGTGGGACTGGGAAGGCGTTGTGCACTGGGAAATGCTCAAACAAAACGCAACTGTCAACAAGGAGCTCTACAT
TGCCCAGCTGCGCCGTGTAAATGAAGCTATTTGAATGAAAAGACCCGATCGACGAGGTCAAGTCATCCTACTCCACGACA
ACGCCAGGCCGCATGTTGCACAAGTCGTCAAAACCGCACTCCAAGAGCTCGAATGGGAGGTTCTTCAGCATCCACCGTAC
ACCCCCGATCTGGCCCCA
>CPU11654
AAATCTAATCTTAATTTAATTAGGATAATAATGTGATGCTTAAGGGCTAAAATATTGCCTTGTATTCTTTATTATTTATC
AAGTTCTCGATTATAAATGAATTAGAATCTTTTTTTGTTTGCTATAATTATAATAATAAAAAATCTCAATTGACGTTGGT
AATTATATATTAGGTTGGCTGATAAGTCCCCGGTCTGACACATAGATGGCGTCGCTAGTATTAAATGCATATTATTTTTA
TATAGTACCAACCTTCAAATGATTCGTGTCAAAATTTGACGTCTGTAAGTCAATTAGTTTGTGAGATAGAGCGTCTTTTG
TGAAGCAACTTTTGTTATTGTGAAAAAAATGGAAAAAAAGGAATTTCGTGTTTTGATAAAATACTGTTTTCTGAAGGGAA
AAAATACAGTGGAAGCAAAAACTTGGCTTGATAATGAGTTTCCGGACTCTGCCCCAGGGAAATCAACAATAATTGATTGG
TATGCAAAATTCAAGCGTGGTGAAATGAGCACGGAGGACGGTGAACGCAGTGGACGCCCGAAAGAGGTGGTTACCGACGA
AAACATCAAAAAAATCCACAAAATGATTTTGAATGACCGTAAAATGAAGTTGATCGAGATAGCAGAGGCCTTAAAGATAT
CAAAGGAACGTGTTGGTCATATCATTCATCAATATTTGGATATGCGGAAGCTCTGTGCAAAATGGGTGCCGCGCGAGCTC
ACATTTGACCAAAAACAACAACGTGTTGATGATTCTGAGCGGTGTTTGCAGCTGTTAACTCGTAATACACCCGAGTTTTT
GCGTCGATATGTGACAATGGATGAAACATGGCTCCATCACTACACTCCTGAGTTCAATCGACAGTCGGCTGAGTGGACAG
CGACCGGTGAACCGTCTCCGAAGCGTGGAAAGACTCAAAAGTCCGCTGGCAAAGTAATGGCCTCTGTTTTTTGGGATGCG
CATGGAATAATTTTTATCGATTATCTTGAGAAGGGAAAAACCATCAACAGTGACTATTATATGGCGTTATTGGAGCGTTT
GAAGGTCGAAATCGCGGCAAAACGGCCCCATATGAAGAAGAAAAAAGTGTTGTTCCACCAAGACAACGCACCGTGCCACA
AGTCATTGAGAACGATGGCAAAAATTCATGAATTGGGCTTCGAATTGCTTCCCCACCCACCGTATTCTCCAGATCTGGCC
CCCAGCGACTTTTTCTTGTTCTCAGACCTCAAAAGGATGCTCGCAGGGAAAAAATTTGGCTGCAATGAAGAGGTGATCGC
CGAAACTGAGGCCTATTTTGAGGCAAAACCGAAGGAGTACTACCAAAATGGTATCAAAAAATTGGAAGGTCGTTATAATC
GTTGTATCGCTCTTGAAGGGAACTATGTTGAATAATAAAAACGAATTTTCACAAAAAAATGTGTTTTTCTTTGTTAGACC
GGGGACTTATCAGCCAACCTGTTACCAATCTAGGAAAACAACTTAGCTAAATTCGATGAAAATTTCCTAATAAATATTTG
TTTGCAGCCATAATAAAATTAATTATTTTTATTTTTTTTTGTCGAACAATTATAGAGCTCTTAAAAA
>NM_064895
AUGACCGAUAUCGCGCCGAAGACACAUCAGAAAAAUCUGGUAUUGCCAACUUUUCUCAAUAUGCCUUUAAAUAUCGCUAA
UCUAGUUUUGGAAAAGAUGGAGACCAUGGAUCGGUUAGUCGUGUCAAGGUCGGGUCGUCCCCUUUCAGAAAAGAUUCAUU
UCAUCCAUUUCUACUUUGCCACGAUGACAAUCAUCAAACUUGAACGUCGAGACGUUAGAUUGCUUCUUCUUUAUGAAUUU
CGUCUUGGUCAUUCAGCAAUGGAAGCGGAACGAAACAUAUGCGGUGCGAUAGGUGAGGGAGCACUCUCUUAUAAUACAGC
AAAGAGUUGGUUUCAAAAGUUCAAGAACGGCGACUUCAGUCUCGAAGAAAUAGAACGUUCUGGGCGACCGGUAGAGUUAA
AUGAAGAAGACCUAGUGAAGCUGGUGGAGGAAGAGCCUCGUCUUAGUCUUCGUGAAAUGGAAGAGAAGCUUGAGUGUUGU
CAUAGCACAAUUGCACGUCACUUGGGUCGCCUUGGUUUUACUUCAAAACUUGGAAUUUGGGUGCCUCAUGAACUUUCGGC
AUCACAGAAGCUCACUCGGGUCAACGUUUGUACUCAACUUCUAACUUUUCGUCGAAAGUUCGAUUGGCUGAACAAUCUGG
UUACUGGAGAUGAGAAGUGGGUGCUCUAUGUUAACCAUUCCAGAAAACGUCAAUGGCUUCCGAUCGGUGAGAAAGGAAUA
CCGACGCCAAAGCCUGAUCUUCACCCAAAAAAGAUUAUGAUCUGUGUCUGGUGGGGUGUUCAAGGACCCGUGCACUGGGA
AUUGUUGCCAACUAAUAAAACUAUCACUGCUGAUUACUAUUGUGCCCAAUUGGACCGAGUUGCAGAAAAGACCAACGGAA
AAUAUGAAAAACUAUAUUUUCUUCACGAUAAUGCUAGGCCUCAUGUCGCCAAGAAGACUUUCCAAAAGCUGCAAGAUCUU
GGUUGGACUGUUUUACCGCAUCCACCAUAUUCUCCAGAUCUCGCACCAACCGACUACCAUUUGUUCUUGUCUCUCAGUGA
CUACAUGCGCGACAAGCAAUUCGACGACGAAGAGCAUCUCAAAACUGAACUCUCCACUUUCUUCUCAUCGCGUUCGCCGG
AUUUCUUCUCCCGUGGCAUCAUGAUGUUACCUAGUAAAUGGCAACAAGUGGUGGACACUAAUGGUGAAUACUUACUGAGA
GCGAGAAAAGUCUGUCGCAGUUUGAGAACUGCUGUCGAUAAAAUUGGAUUACGUUUUGACUACAUCUAUUUGUACUUGAG
GAAAGAUGAAGUCGAAAUAUGGAGUGGAACUGAAAUCAUAUAUAAUACAGCAGAAAAUGACAGUUCGAGUUCGAAUGUGA
UCCACAAUGAACAGACAAAGUUGAUUGACGGAGAAAACUUUGUGGAAAAAGCGGCCAAGGAUUUUAAGAUAUUAUCGAAG
CACGCACGGAAAAUUGCAAUUCGGAACUUUACGGAAAACAGAUGCGACAUUGUUACAACUUUCAUUAAGAUUUUCAAAGC
CGAAAAAUGUAUUCACGUGCAGCAAAUAGAACUUAGUUACUUUUCAUUUGAUGAAGUCCUUACGAUUCUUUCAUGGUUUG
AUGCUAAAGUGCUCAAAAGUAUUGAAUUAGAUGGGAUAAAGUCAAUUGACCAAUUCGAAAGAAUAAUCCAUUUGGAGCAU
UGGAAAAAUGCUGAAGAAUUUAGCAUUAAUAGUCGUAGAGUUGAGUGUACGAAUGCCAUUGUCCAUUUUUUCCAUUUCAA
AUGCUUUUAUAUUUACAAAUUGGACGAAUUUUCAGCACAUACCGCGAUACAAAUAAGAGAUGAUCUUUUGAGAAGAAGUA
CAUUCCAAAGUUGCACGAUAUAUUUUGUCAGUUCAAAAAUAAAUCCGAUGGAAAUUGCAAAAGUAUUUAAAUCGGACUAU
GGCAAUGAAUUUAAUAUCGAAUAUUCAAAUGGUAACGACAAAUUCGGUAUUUUUCUUGAAGAUUUGCAGUAUCUGAAUAA
AAACCAUUUUAAAUUGAAUGUGAAAAGAUUGUGA
>DQ138248
GTTTTTTTCTAAAATCTTGTAGAACAACCAAGAAAGTTCTAGAAGTTTCCATACTAAGGGTATATATATAGGACATGAAT
GTCTTTTGAATGATAAAAAAAATCGTTGATATGGACGTTGATGTCGAGTCAAAGATGAACCTTCCTCATAGAGAGGTTCG
AGTGCTTTTACTTCATGAATTTCGTTTGGGGCACAAAGCAACGGAAGCAGCCAGCAATATATGCGGCACGATGGGTCAGG
GTCTAGTCTCTACTCGTACCGCGCAACGTTGGTTCAATCATTTCAAGAATGGTGATTTAGAACTCGACGACTCACCTCGA
TCTGGTAGACCAATGGAAGTGGATGTGGACTTTTTAAAGCAGCTTATCGAAGAAGATCCTCGACTGACTTTACGGTGTTT
AGCAGAGCAGCTCGGGTGCTCTCATACCACGGTGGAAAAACATCTGAACGAATTAGGCAAGACCTGGAAATATGGGGTAT
GGATACCTCATGAATTATCGGCACATCAGCTGCAACAGAGAGTTGATGCATGTATGGATTTAATCACATCTCACCGCAAC
TACCAATGGTTATCCAATCTGATTACTGGTGATGAGAAGTGGGTGTTGTATGTTAACTACACGCGTCGACGTCAGTGGCT
GAGCGCTGGTCAAACCGGCGTAGCAACACCGAAGGCTGATTTCCATTCCAAGAAATTTATTCTGAGCGTCTGGTGGGGTT
TCAAAGGAGTTATCCACTGGGAAGTTCTACCAAATGGTTACCCCATCACTGCTGATCTGTACTGTCAACAATTGGATCGG
GTTCCAGAAAAGCTCAAGGGAAAGCAGGATCGAGTTTATTTTTTACATGACAACGCTAGACCACATGTAGCAAAGTCGAC
CCGTGAAGAATTATTGAAGCTCGGCTGGATTACCATTCCTCATCCACCTTATTCCCCTGACTTGGCTCCAACAGACTACC
ATTTGTTTCGATCTCTTTCGAATGATTTACGTGATAAAAAGTTCGACGACGAAAGCGATGTCAAAACGGAGCTTGTCAAG
TTCTTTGATGAAAAATCCCAGGACTTCTACGAGCGCGGGATCATGTCTCTGCCAGAGCGTTGGCAACAAGTGGTAGATAG
TAATGGTAAATATATATTTGAAAACTAGTTGTACTTTTGAAGTGAAAAAACAAAAATAAAATTTTTGAAAAAAAC
>AJ312716
TCAGGTCTTGTAAGTATGAAACCGGAATTTGCCTATAGATGGCCCTAGCTGATAATGTAGTTATCACTAAACTGCGTCAT
TGATGCCAAAAGTCCTTGTTGACATCTCACAAACATTTTCGACTCAGAACAATACAAGTTTCATGCAACAGCATAGTTGG
TAATAGCGTTGAACATGTGGAATTTTGTGCCTGGAAACTACGATTTGCGGACAGCATTGATTTTCTGTTACCATTTGAAG
AAAACTGCTGCAGAATCGCATCGAATGCTTGTCGAAGCTTACGATGAGCATGCTCTTGGTAAATCACAGTGCTTTAAGTG
GTTTAAAAAATTCAGAAGTGGCAATTTTGACGTGAGTAACGAAGAACGTGAAAGACCACCGAAAAAGTTTCAAGACCAGC
GAATTGCAAGCATTGTTGGATGAGGATGACGCTCAAACGCAACAACAACTCGCTGATCAATTAAACGTGACACGAGAAGC
CGTCTTCATACGTTTGAAAGCCATGGGAAGATCTAGAAGGTGGGAAACTGGGTTCCACATGAACTGAGTGAAAGACAGCA
GGAAAACCGAAAAACCACTTGCGAAATGCTGCTCGCCAAGATCAAAGAAAGTACTTTCTCCTCCGAATTGTGACTGGCGA
TGAAAAGTGGATATATTTTGAGAATCCTAAGCGTAAAAGATCACGGGATAGCTCCAGGCGAACCACCTACATCGACTACA
AGACCAAATCGCTATGGACGGAGGACAATGCTCTGTGTTTGGTGGAATTAGAAGGGTGTGATCTATTACGAGCTGTTAAA
ACCTGGCGAAACCGTTAATACTGAGAGCCCTACCGACAATAAATGATCGATTTGAATCAAGCTTTGGCTGAAAGACGACC
AGAATATCAATAAAGGCAACACAAAGTAATTTTTGTTCATGATAACGCACCATCACATACAGCAAAACCGGTCAAGGAAA
CGATTGAAGCGTTCAATCGGGAAATACTTTCGCACGCGGCTTACTCACCAGACTTGGCTCCGTCCGATTACCATTTATTT
GCATCGATGGGACACGCACTTTCTGACCAGCGCTTCACTTTCTTACGAAAATGTACGAAAATGGCTCGATGACTGGTTTG
CCTCAAAAGAGCGACAGTTTTTTTGGCGTGGCATCCACCAATTGCCAGACAGGTGGGAAAAATGTATAGCTAGCGATGGC
CAATACTTCGAATAAAATATTTTTAATCATTTTCATACAATAAACGTGTATTTTTCTATACAAAAATTCCGGTTTCATAT
TTACATACCTGG
>AY652426
TCAGGTCTGTAAATATGAAACCGGAATTTGCCCATAGATGGCCCTAGCTGTCAATGTAGTTACCGTCAAACCGTGTCATT
GGCGTCATGTCCTTGTTGACATCTGACAAAGATTTTCAACTCACAACAATACAAGTTTCATACAACAGCATAGTTTGTAA
TAGCGTTGAACATATCGAATTTTGTGCCTGGAAGCTACGATTTGCGGACAGCATTGATTTTCTGTTACCATTTGAAGAAA
ACTGCTGCAGAATCGCATCGAATGCTTGTCGAAGCTTACGGTGAGCATGCTCTTGGTAAATCACAGTACTTTGAGTGGTT
TAAAAAATTCAAACGTGGCGATTTTGACGTGAGAAACGAAGAACGTGGAAGACCACCGAAAAAGTTTGAAGACAGCGAAT
TGCAAGCATTGTTGGATGACGCTCAAACGCAACAACAACTCGCGGATCAATTAAATGTGACACGAGAAGCCGTCTCCATA
CGTTTGAAAGCCATGGGAAAGATCCAGAAGATGGGAAAATGGGTTCCACATGAACTGAATGAAAGACAGCAGGAAAACCG
AAAAACCACTTGCGAAATGCTGCTCGCCAGGTACAAAAGAAAGTCATTTCTCCATCGAATTGTGACTGGCGATGAAAAGT
GGATATATTTTGAGAATCCTAAGCGTAAAAGATCATGGGTAACTCCAGGCGAACCATCGACATCGACTGCAAGGCCAAAT
CGCTATGGACGGAAGACAATGCTCTGTGTTTGGTGGGATCAGAAGGGTGTGATCTATTATGAGCTGCTAAAACCTGGCGA
AACCGTTAATACTGAACGCTACCGACAACAAATGATCGATTTGAATCAAGCTCTGCGTGAAAAACGACCAGAATATCAAA
AAAGGCAACACAAAGTGATTTTTCTTCATGATAATGCACCATTACACACAGCAAAACTGGTCAAGGAAACGATTGAGGCG
TTTAGTTGGGAAATACTTTCGCATGCGGCTTACTCACCAGACTTGGCTCCATCCGATTACTACTTATTTGCATCGATGGG
ACACGCACTTGCTGAGCAGCGCTTCACTTCTTACGAAAATGTACGAAAATGTCTCGATGACTGGTTTGCCTCAAAAGAGC
AACAGTTTTTTTGGCGTGGCATCCACAAATTGTCAGACAGGTGGGAAAAATGTATAGCTAGCGATGGGCAATACTTCGAA
TAAAATATTTTTTATCATTTTCATACAATAAACGTGTATTTTCTATACAAAAATTCCGGTTTCATATTTACATACCTGG
>DVU26938
CAGTTTGTCAAGTAATTGTTTGCAAAGTGAAAAACAGCACACAAATTCATTTTTAGGCTTATATTTTACCGAATTAAACT
ATTTCTTCTTCATTTTTTTTGCATATAATTATTATTCTAAGTATTCTTAATAGATATAAGGCACAAACATAACAAAATTC
AAAGCGCAAATGTAAAAAAAACAGTCAAAACTAAAATTAGGCAAATATTGCGCTGTCAATTAATTCTTTGCAAAATGCAA
ACACAATTCGAAATAGAGCCCAAGCTACCTAACGGTACTTCAAATTCGAAGAAATTTGAATGCATGAGTCATTGGTATGC
AGTGTGCGAATGCCTTCTAAACGATTTTGCGATTTTAACAGTTCACATCTTGCCTAATTGAGAGCTTCTTACAATGCCTG
GCCAACGAATTAATGAAAACGTTATTCAATTAGTTTATTTCCACTACCACAAAGGAAAATGTGCTAAGGAATTGGCGGAA
ATGTTCTCAATTAAGCTAAGAACTATTTATAATATTATTAACCGCGCCGAAAAAGAAAACAGATTGGAATTAAAGCACTC
CGGAGGCAGGCCAGCAAAGCTCAGTAGACGCGATCATTCAAAAATTTTAAAACAGATTAATGAAAATCCTCAAACTAGCC
TCAGACAGTTAGCATTGGACTTGAAAAATGACTGCAATAAGACAGTGAGCCACGAGACAGTTCGTAAAGTTTTAAAAATG
CATAAATACTCCTCGCAAATAGCTAGAAAGAAGCCACTACTATCTGCAGTAAATATTCAGAGGCGGCTTAATTTCTCTAT
TACGAATGTCAACAAGCCCGCGGAGTACTGGGATGACGTTATTTTTTGCGACGAGACTAAAATAATGTTATACTATCATG
ACGGACCCAGCAAAGTTTGGAGAAAGCCCAACACAGCTCTGGAACAAAAGAATATAATACCAACAGTAAAGTTTGGCAAG
CTGTCTGTAATGGTGTGGGGCTGCATATCGTCGAAAGGTGTTGGTGAGCTGCGCATTTTCAACGATGTGATGACGAAGGA
ATTTTACTTGGACATTCTGAAGAATGAATTGTCAAGGAGCGCAATAAAGTTTGGCTTCGTAGACCCCCAAAACCCCAGTA
AACAGAGGTACAAGCTTTATCAGGACAACGACCCCAAGCACAAATCGTTTTTGTGCAGGACTTGGCTGCTGTATAATTGC
AGCAAAGTCATTGACACCCCTGCCCAGAGTCCTGACTTAAACCCGATTGAAAATTTGTGGGCTTTCCTAAAGAAGCGCGT
CGGGAAACGGAGCCCAACTAACAAAAACGCTCTCATCAAGGCCATTCAAGAAGAATGGATAAAAATACCCGAAATATATG
ACCTGCATAACCTTATTCAGTCAATGTCTCGTCGTCTACGGGCTGTAATGGATGCTAATGGCCAATATACCAAATATTAG
TACCACAATAGCTATAATTTCCTAGATTTAGTTATGTATACAGTACTAGTTTGCATTTTGCAAAGAATTAATTGACAGCG
CAATATTTGCCTAATTTTAGTTTTGACTGTTTTTTTTACATTTGCGCTTTGAATTTTGTTATGTTTGTGCCTTATATCTA
TTAAGAATACTTAGAATAATAATTATATGCAAAAAAAATGAAGAAGAAATAGTTTAATTCGGTAAAATATAAGCCTAAAA
ATGAATTTGTGTGCTGTTTTTCACTTTGCAAACAATTACTTGACAAACTG
>HVU51171
TAACGAAGTCAAAAAAGAAAATCGTTTTTAAATCGCTGCTCAACAATTTGCTCGCCATCGAGCAAAACGCGGCCATAAAC
AACGCTTTTTGTACCGAATTGTCACGGGATATAAGAGATGGTATGTACGTCAATATAAAGCAAAAAAAAGGAGATGCCTG
TACGTCAATATAAAACAAAAAAAAGGAGTGGGTGGCCCCAGGAGACACGCCAACGCCGAGAGTCAAGCAAGATCTACACC
CGAAAAAGATTATGATCAGCGTTTGGTGGGTCTGGGAAAGCATGATACACTGGGAAATGCTTGAAAGGAGCGCAACGGTC
AACGAGGAGCTCTACATTGTCCAACTACGCCGCGTAAATGAGGCTTTGCGACTGAAAAGACCTGATCGGCAAGGTCAAGT
TATCCTACTCCACGACAACGTTAGAACCCATATTGCACAAGTCGTCAAAACCGCACTCCAAGAGCCCGAATGGGAGGTTC
TTAAACATCCACCG
>HSU52077
TTAGGTTGGTGCAAAAGTAATTGCGGTTTTTGCATTGTTGGAATTTGCCGTTTGATATTGGAATACATTCTTAAATAAAT
GTGGTTATGTTATACATCATTTTAATGCGCATTTCTCGCTTTACGTTTTTTTGCTAATGACTTATTACTTGCTGTTTATT
TTATGTTTATTTTAGACTATGGAAATGATGTTAGACAAAAAGCAAATTCGAGCGATTTTCTTATTCGAGTTCAAAATGGG
TCGTAAAGCGGCGGAGACAACTCGCAACATCAACAACGCATTTGGCCCAGGAACTGCTAACGAACGTACAGTGCAGTGGT
GGTTCAAGAAGTTTTGCAAAGGAGACGAGAGCCTTGAAGATGAGGAGCGTAGTGGCCGGCCATCGGAAGTTGACAACGAC
CAATTGAGAGCAATCATCGAAGCTGATCCTCTTACAACTACGCGAGAAGTTGCCGAAGAACTCAACGTCGACCATTCTAC
GGTCGTTCGGCATTTGAAGCAAATTGGAAAGGTGAAAAAGCTCGATAAGTGGGTGCCTCATGAGCTGAGCGAAAATCAAA
AAAATCGTCGTTTTGAAGTGTCGTCTTCTCTTATTCTACGCAACAACAACGAACCATTTCTCGATCGGATTGTGACGTGC
GACGAAAAGTGGATTTTATACGACAACCGGCGACGACCAGCTCAGTGGTTGGACCGAGAAGAAGCTCCAAAGCACTTCCC
AAAGCCAAACTTGCACCAAAAAAAGGTCATGGTCACTGTTTGGTGGTCTGCTGCCGGTCTGATCCACTACAGCTTTCTGA
ATCCCGGCGAAACCATTACATCTGAGAAGTATGCTCAGCAAATCGATGAGATGCACCGAAAACTGCAACGCCTGCAGCCG
GCATTGGTCAACAGAAAGGGCCCAATTCTTCTCCACGACAACGCCCGACCGCACGTCGCACAACCAACGCTTCAAAAGTT
GAACGAATTGGGCTACGAAGTTTTGCCTCATCCGCCATATTCACCTGACCTCTCGCCAACCGACTACCACTTCTTCAAGC
ATCTCGACAACTTTTTGCAGGGAAAACGCTTCCACAACCAGCAGGATGCAGAAAATGCTTTCCAAGAGTTCGTCGAATCC
CGAAGCACGGATTTTTACGCTACAGGAATAAACAAACTTATTTCTCGTTGGCAAAAATGTGTTGATTGTAATGGTTCCTA
TTTTGATTAATAAAGATGTGTTTGAGCCTAGTTATAATGATTTAAAATTCACGGTCCAAAACCGCAATTACTTTTGCACC
AACCTAA
>AY154756
CGGATTTCAGTCATAGATGGCTTCAGTTGAATTTTTAGGTTTGCAGACGTAGTACAAATGTAAAACACATTTTGTTATTT
GATAGTTGGCAATTCAGCTGTCAATCAGTAAAAAAGGTTTTTTGATCGGTTGTGTAGTTTTCGTTTGGCCTTCGTTGAAA
AATGGAAAATCAAAAGGAACATTTTCGTCATATTTTGCTTTTTTATTTAAGCAAAGGGAAAAATGCATCGCAAACTCATA
AAAAGTTATGTGCTGTTTATGGTGACGAAGCCTTAAAAGAACGGCAGTGTCAAAATTGGTTTGCGAAATTTCGTTCTGGT
GATTTTTCACTCAAAGATGAAAAATGCTCTGGTCGGCCAGTTGAAGTTGATGACACCCTAATCAAAGCAATAATCGATTC
GGATCGTCACAGTACAACACGTGAGATTGCAGAGAAGCTTCATGTATCACATACATGCATTGAAAATCACTTAAAACAAC
TTGGCTATGTTCAAAAACTCGAGACATGGGTTCCTCACGAACTGAAAGAAACGCGTTTAACGCAACGCATTAACATCTGC
GATTTGCTGAAAAAAGTAATGAAAATGATCCATTTTTAAAACGACTGATAACTGGCGATGAAAAATGGGTTGTTTACAAC
AATATCAAGCGGAAAAGATCGTGGAGCAGGCCAGGTGAACCAACTCAAACAACATCAAAAGCTGATATTCATCAAAAGAA
GGTTTTGTTATCAGTTTGGTCGGATTACAAAGGAATTGTATATTTTGAACTCTTACCACCCAACCGAACGATCAATTCTG
ATGTCTACATTGAACAATTAACGAAATTTAACAATGCAGTTGGAGAAAAGCGGCCCGAATTGACAAATCGAAAAAGTGTT
GTATTCCAGCATGATAATGCAAGGCCACACACATCTTTGGTCACTCGGGAAAAATTATTGGAGCTTGGTTGGGAAGTTTT
GCCACATCCACCATATAGTCCTGACCTTGCACCATCTGATTACTTTTTGTTTCGATCTTTACAAAACTCCTTGAATGGTA
AAACTTAATAATGATGATGATGTCAAATCGTACCTGATTCAGTTTTTTGCTAATAAAAACCAGAAGTTTTATGAACGTGG
GATTATGATGCTGCCTGAAAGATGGCAAAAGATCATTGATCAAAATGGGCAATACATTACAGAATAAAGTTATTTAGTTC
CATGAAAAAATTGTCTTTGATTTTCTAAAAAAATCTG
>AY155491
TTGGGTTGCCCAAAAAGTAATTGCGGATTTTTCATATAGTCGGCGTTTATAATTTTTTTAACAGCTTGTGACTATTTAAT
TGTATTTTTTCTTTTGACATTTATTAGCTGTGACTATTAGCTTGCTTTAGAAAAAAAGTGCGCGTAATTTTGTTTACATT
TGTTTGTTTGGCGCCCTTTTTAATATGGAGTCCACAAAAGAGCATTTCCGTCATATTTTATATTATTATTTCCGTAAAGG
AAAAAACGCAGAGCAGGTTGCTAAAAAGTTACGTGATGTGTATGGTGATAAAGCCTTAAAAGAAAGACAGTGTCAAAATT
GGTTTCGCAAATTCCGTTCTGGAGATTTTTCACTTAAAGATGAGCCACGTTCAGGTCGGCCAAATGAAGTTGATGATGAC
CAAATCAAAGCATTAATCGAATTGGATCGTCATGTAACTGAGCGTGAGATAGGAGAGAAGTTAAATATACCAAAATCAAC
CGTTCATTATCACATAAAAAGTCTTGGACTGGTGAAAAAGCTTGATATTTGGGTACCACATGAATTGAAAGAAATTCATT
TAACAAACCGAATCAACGCTTGTGATATGCATCTTAAACGCAATGAATTCGATCCGTTTTTAAAGCGAATCATAACTGGA
GATGAAAAATGGATTGTTTACAATAACGTTAATCGAAAACGATCATGGTCCAAGCATGGTGAACCAGCTCAAACCACTTC
AAAGGCTGATATCCACCAAAAGAAGGTTATGCTGTCTGTTTGGTGGGATTGGAAGGGTGTGGTATATTTTGAGCTGCTTC
CAAGGAACCAAACGATTAATTCGGATGTTTACTGTCAACAACTGGACAAATTGAATGCAGCCATCAACGAGAAACGGCCA
GAATTGATCAATCGTAAAGGTGTCATATTCCATCAGGACAACGCCAGACCACACACATCTTTGATGACCCGGCAAAAACT
GAGAGAGCTTGGCTGGGAAGTTTTGATGCATCCACCATATAGCCCTGACCTTGCACCATCAGACTACCATTTATTTCGAT
CTTTGCAGAACTCCTTAAATGGTAAAACTTTCGGCAATGATGAGGCTATAAAATCGCACTTGGTTCAGTTTTTTGCAGAT
AAAGGCCAGAAGTTCTATGAGCGTGGAATACAAAATTTGCCGGGAAGATGGCAAAAGGTTATCGAACAAAATGGAAATTA
TATATTTGATTAAAGTTCATTCTAAGTTTTATTAAAAATGCATTTACTTTCTTTTAAAAAATCCGCAATTACTTTTTGGG
CAACCCAA
>D88671
TTTGTTATCCTGTAACACTTGTTATTAGGAGGTGTATGTTTATTAATTCCTTACATATGAAATTAGCGTTTTGTCCTACT
GACCACTTTGATCTGAAATATCTCCGCTTTGATTAAGAATTCCAAATTAAAATTTATAAATTCATTTAAAACAGTCATTC
ATTTGTTTTTTCCTCATAATTTTTTTCTTTGGCGTCGCTTAATTCTGCATAATGGAAAACATGAAATATCGGTATATTTA
CGAGTACCAGTTCTACCGTGGCACCAGTGCTGCAGAAACAACTCAAAGGATTAACGATGTGTACGGCGCTGGTGTCGCAA
AAGAAAGCACGGTACGTTTTTGGTTTCAACGTTTTCGTTCTGGAAATTTCGACCTTCAGAACCAACCCCGTGGACGGCCG
GAGACCAAAGTGAAAAATGAAGAATTAAAGGCTATTGTGGAAGCGGATCAATCACAAAGCACTTCAGAGATAGTTGCAGG
CTTCGGGGTAAGTGATAAAACAGTATTAATCCACTTGAAGCAAATCGGGAAAGTAAAAAAACTTGAACGATGGGTACCTC
ATGAATTGAGTGAATCGAACTTGCAAACACGCATCGACTGCTGTGTTACTTTGCTCAATCGACACTATAATGAAGGGATT
TTAAATCGAATCAATACTTGTGATGAAAAGGGGGTACTGTACGATAATCGAAAGCGTTTGTCGCAATGGCTGAACCCTGG
AGACCCAGCCAAATCTTACCCTAAACGAAAATTGACTCAGAAAAAGTTACTTGTGAGTGTTTGGTGGACCAGCATCGCCA
GTGTCGTTCACTACAGCTTTCTAAAATCTGGCCAAACGATTACGGCAGATATCTATTGTCAGCAACTGCAAACCATGAAG
GAAGAACTAGCTGCTAAACAACCGAGATTGGTCAATCGCTCTAGGCCACTGCTGCTTCACGACAACGCAAGACCACACAC
TGCACAACAAACAACCACTAAGTTAGATGAGCTACAATTGGCATGTCTGCGACATCCACCATACTCGGACCTAGCTCCAA
TAGATTACCATTTTTTCCTGAATTTGGACAACTTCTTACAAAAAAAAATCAACTCCGATGCGGCAGTCCAAACCGCCTTC
AAAGAGTTTATTGATTCTCGCTACCATGGTTTTTTTAGTAAAGGGATCAATGAACTACCTAAGAGATTGCAAAAGTGCAT
AGATAACAACGGTGCATACTTTGATTAATTAGATATATTTTACAAAAAAAAAATGACTTTCATATTCCTCCCGTACAAAA
CCCCAATTTCATATGTAAGGACCTAATATTTATCATATTATGACGTAAGAAAAGACATAAGATTCGGAGATCGCGATAGG
GGGAACGCTTTCAAGACCTTAAAGAAGAAATAAAAGGTTTCGCCACGTCACCAGTGTGCTTAGTGAGAGATTTTTAAAGT
TCTCGATAGCGTAAAAGTTAAATCAAATTTGTATGCAGGTCAAGTGGAACAGCGCCCCTAGCGGCAAACCGTAGGCAACC
GTCCCAACTCCATACAAATTTGGGTTTACTTCTTACGCGCATCGAGAAGTTAAAAAACTCTCACTTAGCACACTGTTTCA
AAACCGAGATCG
>X89926
CCGTTATATAAGTTACATAAACTCTAGATTTGCCAATAATTACATAATACCAGGTGTACAAGTAGGGAATGTCGGTTCGA
ACATATAGATGTCTCGCAAACGTAAATATTTATCGATTGTCATAAAACTTTGACCTTGTGAAGTGTCAACCTTGACTGTC
GAACCACCATAGTTTGGCGCAAATTGAGCGTCATAATTGTTTACTCTCAGTGCAGTCAACATGTCGAGTTTCGTGCCGAA
TAAAGAGCAAACGCGGACAGTATTAATTTTCTGTTTTCATTTGAAGAAAACAGCTGCGGAATCGCACCGAATGCTTGTTG
AAGCCTTTGGCGAACAAGTACCAACTGTGAAAACGTGTGAACGGTGGTTTCAACGCTTCAAAAGTGGTGATTTTGACGTC
GACGACAAAGAGCACGGAAAACCGCCAAAAAGGTACGAAGACGCCGAACTGCAAGCATTATTGGATGAAGACGATGCTCA
AACGCAAAAACAACTCGCAGAGCAGTTGGAAGTAAGTCAACAAGCAGTTTCCAATCGCTTGCGAGAGATGGGAAAGATTC
AGAAGGTCGGTAGATGGGTGCCACATGAGTTGAACGAGAGGCAGATGGAGAGGCGCAAAAACACATGCGAAATTTTGCTT
TCACGATACAAAAGGAAGTCGTTTTTGCATCGTATCGTTACTGGCGATGAAAAATGGATCTTTTTTGTTAATCCTAAACG
TAAAAAGTCATACGTTGATCCTGGACAACCGTCCACATCGACTGCTCGACCGAATCGCTTTGGCAAGAAGACGATGCTCT
GTGTTTGGTGGGATCAGAGCGGTGTCATTTACTATGAGCTCTTGAAACCCGGCGAAACGGTGAATACGGCACGCTACCAA
CAACAATTGATCAATTTGAACCGTGCGCTTCAGAGAAAACGACCGGAATATCAAAAAAGACAACACAGGGTCATTTTTCT
CCATGACAACGCTCCATCACATACGGCAAGAGCGGTTCGCGACACGTTGGAAACACTCAATTGGGAAGTGCTTCCGCATG
CGGCTTACTCACCAGACCTGGCCCCATCCGATTACCACCTATTCGCTTCGATGGGACACGCACTCGCTGAGCAGCGCTTC
GATTCTTACGAAAGTGTGAAAAAATGGCTCGATGAATGGTTCGCCGCAAAAGACGATGAGTTCTACTGGCGTGGAATCCA
CAAATTGCCCGAGAGATGGGAAAAATGTGTAGCTAGCGACGGCAAATACTTTGAATAAATGATTTTTTCTTTTTCCACAA
AATTTAACGTGTTTTTTGATTTAAAAAAAACGACATTTCATACTTGTACACCTGATATGTCAGAAATTTTTGTATAGGGT
TTTATAGGTTGCGTTTGCTCCTTTGAATTAACGTGCCTCCTGGACTACGTATTTTGCATAATACCACGCTTAATACATAA
AATTGGTAGAAAATCGTAGTTTT
>CCU04467
CAACGAAAAACACAAAGAAAGTCACCTTCAAATTGCTTCTCCGCATCTCACCCACCATCGAGCCGCACATGGCCATAAAC
AGCGCTTTTTATATCGAATCGTCACAGGAGATGAGAAATGGTGCCTACACATCAGTATGAAGCAAAGGCAGGAGTGGGTG
GATCCAGGAGATACGCCAGGGCCGAAAGCCAAGCCCTATCTTCATCCAAAGAAGATCATGATATGTGTTTAGTGGGACTG
GGAGGGCATGGTACACTGGGAAATGCGCGAAAAGATGCCACGGTTAGCAAGCAGCTCTACATTGCACAGCTACACCTCGT
GAATGAAGCTATTTGACTGAAAAGACCTGATCAACATGGTTCAACCATAAAACTTCACGAAAATGCCAAGCCCTATTTTG
CACAAGTAGTCCATCCCACTCTCCAAGGGCTCCGATGTGAGTTCCTTCAGCATCCGCCC
