# Supplementary material for: Characterization of Mariner transposons in seven species of Rhus gall aphids
Source: Sci Rep. 2021 Aug 11;11:16349. doi: 10.1038/s41598-021-95843-5 (PMC8357937; doi:10.1038/s41598-021-95843-5)
Supplement: Supplementary file 5 — Supplementary File S4. [file 41598_2021_95843_MOESM5_ESM.fasta]

>MZ488975
TAGGTCTGTAAATATGAAACCGGAATTTGCCTATAAATACCTCAAGCTATCACTAGTTATTTGCAACCCGCATAATTGAC
GTTACCATGTTAATATCTGACAAAAGATATTAAACTCATAGCAATACGATTCATACAACTGCATAGTTTGTTATAGCATT
GAACATGTCGAATTTTGTGCCCGGAAATTACGATTTGCGAACAGCATTAATTTTCTGTTATCATTTGAAAAAAAACTGCT
GCAGAATCGCATCGAATGCTTGTAGAAGCTTACGGTCAGCATGCTCTTCAAAAATCACAGTGCTTTGAGTGGTTTAAAAA
ATTAAAAATAGGTGATTTTGACGTTAGAAACGAAGAACATAGAAGACCACCGAAAAAGTTTGAAGACAGCAAATTGCAAG
AATTGTTGAATGAAGATGATTCTCAAACGCAACAACAACTCGCAAATCAATTAAATGTGACACAAGAAACCATTTCCATA
CGCTTGAAAGCCATGGGAAATTTCCAGAAGATGGGAAAATGGGTTCCTCATGAACTGAATAAAAGACAGCAGAAAAACCG
AAAAACCAATTGTGATATGCTGCTCGCCAGGTACAAAAGAAAGTCATTTCTCCATCGAATTGTGACTGGCGATGAAAAGT
GGATATATTTTGAGAATCCAAAGCCTAAAAAATCATGGGTAACTCCAGGCGAACCATCGACATCGACTACAAGGCCAATT
TGCTATGGACGGAAGACAATGATCTGTGTTTGGTTGGATCAAATGGATGTGATCTATTATGAGCTACTAAAACCTGGCGA
AACTGTTAATAGTGAGCGCTACCAACAACAAATGATAAATTTAAATCAAGCTTTGCGTGAAAAATGACCAGAATACCAAA
AGAGACAACATAAAGTGAATTTGCTTCATGATAATGCACCATCACATACATCAAAACTGGTCAAATAAACTATCGAGGCG
TTTAGTTGGGAAATACTTTCGCATGCGGCATATACACCAGACTTGGCTCCATCCGATTACCATTTATTTGCATCGATGGG
ACACGCACTTGCAGAGCAGTGCTTCACTTCTTACGAAAATGTACGAAAATTGCTTGATGACTGGGTTGCCTCAAAAGAGC
AACAGTTTCTTTGGCGAGGCATTCACAAATTACCTGATAGGTGGGAAAAATGTATAGCTAGTAATGGGCAATACTTTGAA
TTAATTGTTATCTTTTAATACATTAAGTATTTTCTGTACAAAAATTCCGGTTTCATATTTACAGACCTA
>MW699035
TAGGTCTGTAAATATGAAACCGGAATTTGCCTATAAATACCTCTAGCTATCACTGTAGTTATTTCCAAACCGCATAATTG
ACGTTATTTCCATGTTAATATCTGACAAAAGATATTTAACTCATAGCAATACAAGTTTCATACAACTGCATAGTTTGTTA
TAGCATTGAACATGTCGAATTTTGTGCCCGGAAATTACGATTTGCGAACAGCATTAATTTTCTGTTATCATTTGAAAAAA
AACTGCTGCAGAATCGCATCGAATGCTTGTAGAAGCTTACGGTGAGCATGCTCTTGAAAAATCACAGTGCTTTGAGTGGT
TTAAAAAATTAAAAATAGGTGATTTTGACGTTAGAAACGAAGAACATAGAAGACCACCGAAAAAGTTTGAAGACAGCAAA
TTGCAAGAATTGTTGAATGAAGATGATTCTCAAACGCAACAACAACTCGCAAATCAATTAAATGTGACACAAGAAACCAT
TTCCATACGCTTGAAAGCCATGGGAAATTTCCAGAAGATGGGAAAATGGGTTCCACATGAACTGAATAAAAGACAGCAGA
AAAACCGAAAAACCAATTGTGAAATGCTGCTCGCCAGGTACAAAAGAAAGTCATTTCTCCATCGAATTGTGACTGGCGAT
GAAAAGTGGATATATTTTGAGAATCCAAAGCGTAAAAAATCATGGGTAACTCCAGGCGAACCATCGACATCGACTACAAG
GCCAAATTGCTATGGACGGAAGACAATGATCTGTGTTTGGTTGGATCAAATGGATGTGATCTATTATGAGCTACTAAAAC
CTGGCGAAACTGTTAATACTGAGCGCTACCAACAACAAATGATAAATTTAAATCAAGCTTTGCGTGAAAAATGACCAGAA
TACCAAAAGAGACAACATAAAGTGATTTTGCTTCATGATAATGCACCATCACAAACATCAAAACTGGTCAAATAAACTAT
CGAGGCGTTTAGTTGGGAAATACTTTCGCATGCGGCATATTCACCAGACTTGGCTCCATCCGATTACCATTTATTTGCAT
CGATGGGACACGCACTTGCAGAGCAGTGCTTCACTTCTTACGAAAATGTACGAAAATTGCTTGATGACTGGGTTGCCTCA
AAAGAGCAACAGTTTCTTTGGCGAGGCATTCACAAATTACCTGATAGGTGGGAAAAATGTATAGCTAGTAATGGGCAATA
CTTTGAATAAAATATTTGTTATCTTTTAATACAATAAACGTGTATTTTCTGTACAAAAATTCCGGTTTCATATTTACAGA
CCTA
>MZ488976
CATAACAATACAAGTTTCATACAACTGCATAGTTTGTAATAGCATTGAACATATCGAATTTTGTGCCCGGAAATTACGAT
TTGCGAACAGCATTAATTTTCTGTTACCATTTGAAAAAACTGCTGCAGAATCGCTTGTAGAAGCTTACGGTGAGCATGCT
TTTGGAAAATCACAGTGCTTTGAGTGGTTTAAAAAATTCAAAATAGGCGATTTTGACGTGAGAAACGAAGAACGTGTAAG
ACCACCAAAAAAATTTGAAGACGGCGAATTGCAAGAATTGTTGAACGAAGATGATTCTCAAACGCAACAACAACTCGCAA
ATCAATTAAATGTAACACGAGAAACCATTTCCAAACGCTTGAAAGCCATGGGAAAGATTCAGAAGATGGGAAAATGGGTT
CCACATGAACTGAATGAAAGACAACAGGAAAACCGAAAAACCATTTGTGAAATGCTGCTCGCCAGGTACAAAAGAAAGTC
ATTTCTCCATCGAATTGTGACGCGATGAAAAGTGGATATATTTTGAGAATCCAAAGCGTAAAAAATCATGGGTAACTCCA
GGTGAACCATCGACATCGACTGCAAGGCCAAATCGTTATGGGCGGAAGACAATGCTCTGTGTTTGGTAGGATCAGAAGGA
TGTGATCTATTATGAGCTACTAAAACCTGGCGAAACTGTTAATACTGAGCGCTACCGACAACAAATGATAAATTTAAATC
AAGCTTTGCGTGAAAAACGACCAAAATACCAAAAAAGACAACATAAAGTGATTTTGCTTCATGATAATGCACCATCACAT
ACAGCAAAACTGGTCAAAGAAACGATCGAGGCGTTAAGTTTGGAAGTACTTTCGCATGTGGCTTATTCACCAGACTTGGC
TTCGTCCGATTACTATTTATTTGCATCGATGGGACACGCACTTGCTGAGCAGTGCTTCACTTTTTACGAAAATGTACGAA
AATGGCTTGATGACTGGGTTGCCTCAAAAGAACAACAGTTTTTTTGGCGAGGCATTCACAAATTACCTGATAGGTGGGAA
AAATGTATAGCTAGTAATGGGCAATACTTTGAATAAAATATTTGTTATCTATTTCATACAATAAACGTATATTTTCTGTA
CAAAAATTCCGGTTTCATATTTACAGACCTGG
>MZ488977
TACAGGGTTTGTCCGAAAAGTAATGTCCGTGATTTAATTTTAAATAACTATTCGTCGTTGCGCGATTAGATTGGGTTGGA
ATTGATAATGGGAGAAGTCAGGTATATGACCACGCAGTTGCCAGTGGTCTCTGACTATCCGACGAGCGATAATGTGTTTT
TCCGTCGTACTAGTTTTCGTCTCCCGTGCAAGCCACAATGCAGCGTTCGATAGAGCAAAGATTTGCTTTCAAGTTTTGTG
TGAAACTTGGCAAGTCCCCAGTGAAAACTTTTTGTATGATGAAGACGGCATTTGGTGATGATTCTTTATCAGAACGTCAG
GTCTTTCGGTGGCACAAGGCCTTTTTAGAAGGCCGTGAAGAAGTCAGCGATGAAGTCCGCGTCGGACGGCCATTAACGAC
CACCTTCGACGAAACTGTGGTGCGTGTGAGAGAACTTTTGAACACAAACCGTCAATTGAGTGTTCGTTTAGTGTCACAGA
CATTAAACATCCCAAAAAGTACCGTTCACGAGATTGTGATGAACAATTTGCAGATGCGAAAAGTGTGCGTGAAACTGGTG
CCTAAAGTGTTAACGGACGACCAAAGATCGCACAGACTTGAAACGTGCCAGGAACTTTGGAATTTGTGTGAAAGTGACTC
TCACTTTTTAGATAACGTTATCATAGGTGACGAGTCTTGGGTGTTCGAGTATGATCCCGAAACAAAAAGGCAGAGTGTGG
AATGGCACACCTTGGCTTCTCCTCGCCCAATGAAAGCCAGAATAAGCAAGTCAAAGATCAAAATAATGGTCATCGAATTC
TTTGACATCAGAGGACTTGTTCACCATGAGTTTGTACCACATGGTACAATAATCAACGCCAAGTTCCACGTAGAAGTTCT
GAAGAGATTGAAAAGAAGAGTTCATCGCGTCCGGCCCGAAATCGTGGAAAATTGGAAGTTGCACTATGACAATGCGCCCG
CCCACACCGCCTTCCTTGTGACACAATTACTGGCTGATTCAAAGGTTCCAACGATTCCCCAACCACCCTACAGTCCTGAC
TTGGCTCCCCTAGACTTCTTTCTGTTCCTCCGATTGAAAACGTCAATATAAAGTAATCATTTTAAAACAGTTGACAAAGT
CAAAGACGCATGTACCAGGACTCTGAAGGACATTCCAGAAGAGGCCTACTGTGACGCCTTCAATGCATGGAAATCTCGTT
GGAAACGATGTATCGACGCTTTTTAATGTAATATACCGATATGATAAATATATTTTTTTTAATCGACTTATTGACATTAC
TTTTCGAACAAACCCTGTA
>MZ488978
TACAGGGTATGTCCGGAAAGTAATGTCAGTGATTTTTTTTTTCGCGCGGCTACACATCGGAGCATGTTTGGACCGGTTGA
GAATGGTAGTGGAGGAAGTCAGCTAACAAACGCTGGGTCGCACAGTTTACTCCGGTCATCTGGAGAGTAATGACAGGCGT
TCCCGTTAAAGTTATTTTGTGACCCCGTGCAAGTCAAAATGCAGCGCTCGGTCGAACAAGGGATGGCGATCAAGTTTTGC
GTTAAACTTGGCAAAACCACGGTGGAAACTGTTCCAATGATCAAGAGAGCTTTTAAAGAAGATGCCTTATTAGATCGACA
AAGTGTTTCGGAGGCACAAAGCCTTTTTGGAAGGCCGGGAAGAGGTCGACGACGAAGCCCGCGCCGGACGGCCATCGACG
AGTACCACGGACGACAATGTGACGCGAGTGAAGGCACTTTTGAACACCGGCCGACGATTGAGTGTCCGTTTACTATCACA
GTTACTAGACATTTCGAAAACTATCGTTCATGAGATTGTTACAAACAATTTGAACATGCGGAAGGTGTGCGCGAAGATGG
TCCCAAAAGTGCTCACGGACAACCAAAAATCGCGCCGCGTAGAAACGTGCCAAGAAAATCTCGACATGTGCGAAAGTGAT
CTTGATTTTTTGAACAACGTTGTTACAGGTGACAAATCTTGGGTATTTGAGTACGACCCGGAGACAAAAAAACAATCATC
AGAGTGGCACACATTGGCCTCGCCCCGCCCCAAGAAGGCCAGGATAATCAGATCAAAAGTCAAGACGATGTTCATTGTGT
TTTTTTATATCAAGGGACTAGTCTATCACAAGTTTGTAGCACCTAGTACAACTGTAAACGCTAAATTTTACGTCGAAATG
CTGAAAAGACTGAAACGCAGGGTTCAACGCGTCAGGCCGGACATTTCAAATAAATGGAAGTTGCACCACGACAATGCGCC
GGCCCACAGCGCCTTCCTCGTTACCAATTACCTGGCCAAAGCAGGGGTGCCAACGATTCCCCAGCCCCGGTTAAGTCCGG
ACGTGGCTCCTGCTGACTTTTTTCTGTTTCCCCGCTTCAAAGGACCCATGAAAGAAAAGCATTTTGAGACTATTGAGGGC
ATCCAAGCAGCTTGCACCGAGGCTTTAAAGGACATTCCAGAGGAGGCCTACCGGGACGCACTTGAAGCTTGAAAAACTCG
TTGGAGCCAATGTATCAATGCCGAAGGAGCCTATTTTGAAGAATTTTGATGTGTTGTAGCGAAAATATCAATAAATTCCT
TCTAATCGACTCACTGACATTACTTTCCGGACATACCCTGTA
>MZ488979
GAGCGCGCGCGGACCGGTTGGAAATGGTATCGGGGGAAGTCAGCTAGCGAACGCTGAGTTGCTCAGTCTTCTCCGGTCAT
CTGGAGAGTGAGGACAGGTGTTTCCGCGGAAGTTGTTTTGTGACCTTGTACAAGTCAAAATGCAGCGCTTGGTAGAGCAA
AGGATGGCGATCAAGTTTTGCGTCAAACTTGGCAAGACCGCGGCGGAAACTATTCAAATAATCAAGACAGCCTTTTAATG
AAGATGCTATGTCAGATCGGCAAGTGTTCCGGTGGCACAAGGCCTTTTCTGAAGGCCGACAAGAGGTCAACAACGAAGCC
CGCGCCGGATGACCATCAAACGAGTATCACGGACGACAATGTGACGCGAGTGAAATAATTTTTAAACACAGACCGACGAA
TGAGTGTCCGTTTACTGTCATAGGAGTTAAACATTCCGAAAACTATCGTTCGTGAGATCGTTATGAACAATTTGAACATG
CGGAAGGTGTACGCGAAGATGGTTAGGTTAGGTCTAGGTTAGGGTAGGTCCCAAAAGTGCTCACTGACGACCAAAAATCG
CGCCGCGTTGAAATGTGCCAAGAAGATCTGAACACGTGTAAAAGTGATCCCGATTTTTTGAACAACGTCATTACGGTTGA
CGAATCTTGGGTATTCGAGTACGACCCGGAGACGAAAGAACAATCATCAGAGTGGCACACGTTGGCGTGCCCTCGCCCCA
AAAAGGTCAGGATGAGCAGATTCAAAATCAAGACGATGCTCATTGCGTTTTTTGATATCAAAGGACTGGTCCATCACGAG
TTTGTACCACCTGGTACAACTGTGAACGCTAAATTTTACGTCGAAGTGCTAAAAAGACTGAAACACTGGATTCAACGCGT
CCGGCCGGACATCGCAGACGACTGGAAGTTGCATCACGACAACGCGCCGGCCCACAGCGCCTTCCTCGTCATCAACTACC
TGGCCAAAGCAGGGGTTCTAACGATTCTCCAGCCTCCCTGCAGTCTGGACTTGGCTCCCCCCGACTTCTTTTTGTTTCCA
CGCCTGAAAGGACCCATGAAAGGAAAGATTTTCGAGTCTGTCGAGGGGATTCAAGCAGCTTGTACCGCGGCCTTAAGGAG
CATTCCGAAGGAGGCTTACCGTGGCGCATTCGATCGCTGGAGCCGATGCATCAACGCCGGAGGAGCCTATTTTGAAGAAT
TTTGATGTGTTGTAACGAAAAGTTCAATAAATTCTTTGTAATCGACTCACGGACATTACTTTCCGGACACACCTTA
>MZ488980
TACAGGGTATGTCCGGAAAGTAATGTCAGTGACTTTTTTTTTTCGTGTGGCTACGCGTCGGAGCATATTCGGACCGGTTG
AGAATGGTAGTGGGGGAAGTCAGCTAACGAACGCTGGATCGCACAGTCTACTCCGGTCATCTGGTGAGTAATGACAGGCG
TTCTCGTGAAAGTTGTTTTGTGACCCCGTGCATGTCAAAATGCAACGCTCGGTCGAACAACGAATGGCGAACAAGTTTTG
CGTTAAACTTGGCAAGACCGCGGCGAAAACTGTTCCAATGATCAAGAGAGCTTTTAAAGAAGGTGCCTTATCAGATCGAC
AAGTGTTTCGGTGGCACAAGGCCTTTTTGGAAGGCCGGGAAAAAGTCAACGACGAAGCCTGTGCCGGACGGCCATCGACG
AGCACCACGGACGACAATGTGATGCGAGTGAAAGAACTTTTGAACACCGACCGACGATTGAGTGTCGGTTTACTGTCACA
GTTCCTAGAAATTCCGAAAACTATCGTTCCTGAGATTGTTACAAAAAATTTGAATATGCGGAAGGTGTGCGCGAAAATGA
TCCCAAAAGTGCTCACGGACGACCAAAAATCGTGCCGCGTTGAAACGTGCCAAGAAAATCTCGACATATGCGAAAGTGAT
CCCGATTTTTTGAACAACGTTGCTACGGGTGACGAATCTTGGGTATTTGAGTACGACTCGGAGACGAAAAGACAATCATC
AGAGTGGCACACGTTGGCCTCGTCCCGCCCCAAGAAGGCTAGGATGAGTAGATTAAAAATCAAGACGATGCTCATTGTGT
TTTTTGATATCGAAGGACTGGTCCATCACGAGTTTGTGCCACCTGGTACAACTGTAAACGCTAAATTTTACGTCTAAGTG
CTGAAGAGACTGAAACGCAGGGTTCAACGCGTCCAGCTGGACATGTCAAATGAATGAAAGTTGCACCACGACAATGTGCG
GGCCCACAGCGCCTGCTTCGTTACCAACTACCTGGCCAAAGCAGGGGTGCCAATGATTTCCCAGCCCCCGTACAGTCCGG
ACGTGGCTCCCGCCGACTTCCCCGCCTCAAAGGGCCCATGAAAGGAAAGCATTTTGAGACTATTGAAGGCGTCCAAGCAG
CTTGCACCGAGGCTTTAAAGGACATTCCGGTGGAGGCCTACCGGGACGCATTTGAAGCTAGGAAAACTCACTGGAGCCGA
TGTGTCAGCGCCGAAGGAGCCTATTTTGAAGAATTTTGATGTGTTGTAGCGAAAAGATCAATAAATTCCATCTAATCGAC
TCACTGACATTACTTTCCGAACACACCCTGTA
>MZ488981
TACGTAGGTTGCCTTTTTAGTTTTGCGATGTAATTACACCTGTGTTACTACGTCAAACCTAATATTAAAACGGTATATTG
GACGTGTTTGTTAGCATATGTCGTCAGAACGTTTTTCGATACGAGTGCTATTAGTGTGGTTCACAGTGACTTGAAAAATA
CATATCGACCGAAAAATGGAATCAAATCGTGAAAATTTCCGTGCGACAATTTACTACGACTTTCGACGTGGATTAACTCA
ACAACGGTGTGTCGACCGACTTGTTTCGACTTTTGGTGATGAAGCACCGCACCGGGCCACCGCGTTTCGCTGGTTGTCTG
AATTTGATCGTGGTCGTCGTTCGCTCAAGGATGAACTTCGTGAAGGTCGTCCAAAATCGGTGGTTTTGCCAGAAAACATC
GACGCTGTACGCGAGATGATAAAACTAGACCGTCGTGTGACTTATCGTGAGATCGAGTCGTCCCTAGGCACGAGTTCCAC
CAGTGCGCGTTCAATATTGCACGAGCACTCGGTCGTTAAAAAGATTTGTTCGCGTCGGATCCCACGCAATTCGACAACCG
CTCAATAACAGGCTCGTGTAGATTGATGCACAGAAATGTTGAAAAAATACAAAAACGTGGCACTTCAAAAGACGTCTACG
GGATCGTGACAGGTGACGAATCATGGACTTATGCATATGATCCGGAAAGTAAACGGCAGTCGACTGTACGGGCCTTTCAA
GGTGAGCCAGATCCAACAAAATTTGCTTCGAAGCAAATGGTCGCCTGTGTCTTCGGCATGACTGGACATGTGGCGACCGT
ACTAATTAGAATAATGTAGGACGGTCAATTCTGAATGGTACACAACCGTTTGTTTGCCAGAAGTCTTTGGAGAAATAAAG
GAAAAAAACCGCCGAAAACCGATCATTCTCCACCACGACAATGCGAGCTCTCACACGTCGGCTCGAACAACCGCCTATCT
TACCGGCCAAAACATCGAATCGATACCCATCAATCGCCCCACAGCCCTGATTTGGCACCCAGTGACTTTTTTCTATTCCC
GCACATCAAAAATAAATTGCGTGATTAACGTTTTCCGACGCCTGAAAAATCAATCGAAGCGTTCAAAATGCATGTTTTGG
AGGTGTCTCAATCGAAGTGGAAAAAGTGCTTCGAAAATTGGTTCGAACGCATGCAAAAGTGTATTGATCTGTGTGGAAAA
TGTTTTAAAAAAACGACAAAGCCGCCTTTAATGATTAAGATTATATTGTATTTTTTTTGTCGCAACACTTAAAAGGCAAC
CTACGTA
>MZ488982
TACGCAGGTCGCCTTTTGAGTTTTGCGACGTAATTACGCCTGTGTTACTACGTCAAATCTAATATCAGGACGGGGTGTTC
GACGTGTTTGATAGCAAATGTTATCAGAACGTCTTGCGATACGAGTGCTATTGGTGTGGTTTACAGCTATTTGGAAAACA
CATCTCGTGTGATTGATGATGAAATCGTGAAAATTTCCGTGCGATGATTTACTACGACCTTCGACGTGGATTAACTCAAC
AACAGTGTGTCGATCGACTTGTTTCGACGTTTGGTGATGAAGCACCGCACCGGGCCACCGTGTTTCGCCGGTTTTCTGAG
TTTAATCGTGGTTGTCGTTCGCTCAAGGATGCATTTCATGAGGGTGGTCCAAAATCGGCGGTTTTGCCAGAAAACATCGA
CGCTGTACGCGAGATGATAAAACTAGACCGTCGTGTGGCTTGTCGTGAGATTGAGGTATTCCTAAGCATGAGCTCTACCA
GTGCACATTCAACACTGCATGAACATTTGGTCGTTAAAAAGATTTGTTCGCGTTGGATCCCACACAGTTTGACAACCGCT
CAAAAAAAGACTCGTGTAGATTGGTGCAAAGACATTTTGAAAAAAGATAGTCGTGGCGCTTTAAAAGACGTCTATAAGAT
CGGGACAGGTGACTGGGCTTGTGCATATGATCCGGAAAGTAAACGGCAGTCGACTGTCTGGGCCTTTCAAGGTGAGCCAA
ATCCAACAAAAGTTGTTACGAAGCCCTTCGAAGCCGGTTTCTTCGGCATAACTGGACATGCGGCAACCGTACTATTAGAA
CAACGTAGGACGGTCAATTATGAATGGTGCCCAACCGTTTGCTTGCCAGAAGTCTTCGGAGAAATAAGGAAAAACATCGC
CGAAGACGGATCATTCTCCACCACGACAATGCGAGCTCTCGCACGTCGGCTCAAACAACCGCCCATCTTACCGGCCAAAA
CATCGAATTGTTAGTCATCCGCCACACGGCCCTGATTTGGCACCCAGTAACTTCTTTTTATTCCCGCGCGTCAAAAATAA
ATTGCGTGGTCAACGTTTTCCGACGCACGGAGAAACAGTTGATGCGTTCAAAATGCATGTTTTGGAGGTACCTCAATCGG
AGTGGAAAAGGTGCTTCGCAAATCGCTTCCAACGCATGCAAAAGTGTATTGATCTTCATGGAGAATATGTTGAAAAACAA
AAAGTCATTTTTAACGATTAATGTTATATTGTATTTTTTGTCGCAAAACTTAAAAAACAACCTACGTA
>MZ488983
TACGTAGGTTGCCTTTTTAGTTTTGCGATGTAATTACACCTGTGTTACTACGTCAAATCTTATATTAGAACTGGATATTT
TAAGCGTTTGATAACATATGTTATCAGAACTTTTTGCGATACGAGTGCTTTTAGTGTGGTTTACAGCGACTTAAAAAATA
TAACTCGGCCGAAAACTGGAATTTCATCGTGAAAATTTCCGTGCGATTATTTTCTACGACTTTCGACGTGGATTAACTCA
ACAACAGTGTGACGATTAACTTGTTTCGACTTTTGGTGAGAAACACCACACCAGGCCACCGTGTTTCGTTGGTTTTCTTC
ATGGAATCGTGGTCGTCGTTTGCTCAAGAACAAATTTCGCGTAAGTTGTCCAAAATCGGTGATTTCTTCAAAAACATCGA
TGCTGTACGTGAAATGATAAAACTAGACAGTCATGTGATTTACCGTTAAATTAAAGCATAAGTTCCAATAGTGTACATTC
AATATTGCATGAACACTTGGTCGTTACAAAGATTTGTTGATCCCAACAATTTAACAACCGCTCAAAAAAAGGCTCAAGTA
GATTGGTACACAGAAATGTTGAAAAATACAGTCGCGGCACTTCAAAAGACGTCTACAGGATCGTGACAGATTAGGAATCA
TGAATTTATGCATACGATTCGAACTGAGTGGGATTTTTAAAGTGAGCCAAATCCAACAAAAGTTGCTTCGAAACAGATGG
TCGCCTGTTTCTTCGGCATGACAGGACATGTGGCAACTGTACTATTAGAACAATGTAGGACGGTCAATTCTGAACGAAAC
ATAACCATTTGCTTGCCAGAAGTTTTCGGAGAAATAAGGAGGAAAAACCGCCGAAGGCGGATCATTCTCCACCACGACAA
TGGGAGTTCTCAAACAACCGCCTATCTTACCGGTCAAAACATCGAATTGATAGCTCATCCGCCATACAGCCCTGATTTGG
AACCCAGACTTCTTCCTATTCCCGCACATCAAAAATAAATTGCGGGGTCAACGTTTTCCGACGCTTGAAGAAGCAGTTGA
TGCGTTCAAAAAACATGTTTTGAACGTACCTCGATTGGAGTGGGAAAAAAAATAAATTGTCTACGATCAGTGTGTTATAG
AAAGCCGGTAAGAACCAACCCAAACATTTATTTGTTTTTGTTTGGTTTTTTTGTTCT
>MZ488984
TAGGTCTGTAAATATGAAACCGGAATTTGCCTATAAACACCTCTAGCTATCATTGTAGTTATTTCCAAACCGCATAATTG
ACGTTATTTCCATGTTAATATCTGACAAAAGATATTTAACTCATAACAATACAAGTTTCATACAACTGCATAGTTTGTAA
TAGCATTGAACATGTCGAATTTTGTGCCCGGAAATTACGATTTGCGAACAGCATTAATTTTCTGTTACCATTTTAAAAAA
AAACTGCTGCAGAATCGCATCGAATGCTTGTAAAAGCTTACGGTGAGCATGCTCTTGGAAAATCACAGTGCTTTGAGTGG
TTTAACAAATTCAAAATAGGCGATTTTGACTTGAGAAACGAAGAACGTGGAAGACAGCGAATTGCAAGAATTGTTGAATG
AAGATCATTCTCAAACGCAACAACAACTCGCAAATCAATTAAATGTGACACGAGAAACCATTTCCATATGCTTGAAAAGC
CATCGGAAAGATTCAGAAGATGGAAAAATGGATTCTATAGGAACTGAATGAAAGACAGCAGGAAAATCGAAAAACCATTT
GTGAAATGCTGCTCGCCAGGTACAAAAGGAAGTCATTTCTCCATCGAATTATGACTGGCGATGAAAAGTGGATATATTTT
GAGAATCCAAAGCGTGAAAAATCATGGGTAACTCCAGGCAAAACATCGACTACATCGCTATGGGCGGAAGACAATGCTCT
ATGTTTGGTGGGATCAGAAAGATGTGGTCTATTATGAGCTACTAAAACCTGTCAAAACTGTTAATACTGAGCGCTACCGA
CAACAAATGATAAATTTAAATCAAACTTTACGTGAAAAACGACCAGAATATCAAAAAAGACAACATAAAGTGATTTTGCT
TCATGATAATACACCATCCCAAACAGCAAAACTGGTCAAAGAAACGATCGAGGCGTTTAGTTGGGAAATACTTTCGCATG
CGGTTTATTCGCCAGACTTGAATCCGTCCGATTACTATTTATTCGCATCGATGGAATACGCACTTGCTGAGCAGTGCTTC
ACTTCTTACGAAAATGTACGAAAATGGCTTGGTGACTGGGTTGCCTCAAAAGAGCAACAGTTTTTTGGCGAGGCATTCAC
AAATTACCTGACAGGTGGGAAAAATGTATAGCTAGTAATGGGCAATATTTTGAATAAAATATTTGTTATCTATTTCATAC
AATAAACGTATATTTTCTGTACAAAAATTCCGGTTTCATATTTACATA
>MZ488985
TACAGGGTTTGTCCGAAAAGTAATATCAGCGATTTAATTTTAAATAACTATTCATCGTTGTGCGATTAGATTAGATTGGA
ATTGATAATGGAAGTAGTCAGGTATACGACCATACAATCGCCAGTGGTCTCCGACTATCTGGCGAGCGATAACGTGTTTT
TCCGTCGGACTAGTTTTCGTCTCCCGGTGCAAGCCACAATGCAGCGTTCAATAGAGCAAAAATTTGCCATCAAATTTTGT
GTGAAACTTGGCAAGTCCCCAGTGAAAACTTTTCGTATGATAAAGACGGCATTTGGTGATGATTCTTTATCGGAACGTCA
AGTCTTCCGGTGGCACAAGGCATTTTTAGAAGGCCGTGAAGAGGGTAGCGATGAAGTCCGCGTCGGACGGCCATTAACGA
CTACCATCGACAAAAATGTGGTGCGTGTGAGAGAACTTTTGAACACAGACCGTCGGTTGAGTGTTCGTTTAGTGTCACAA
CAGACATTAAACATCCCAAAAAGTACCATTCACGAGATTGTAATGAACAATTTGCAGATGCGAAAAGTGTGCGCAAAACT
GGTGCCCAAAGTGTTAACGGACGACCAAAGATCGCATAGACTTGAAACGTGCCAGGAACTTTGGAGTTTGTGTGAAAGTG
ACCCTCACTTTTTAGATAACGTTATTACAGGTGACGAGTCTTGGGTATTCGAATATGACCCCGAAACAAAGAGGCAGAGT
GCAGAATGGCACACCCTGGCCTCACCTCGCCCAATGAAAGCCAGAATGAGTAAGTCAAAGATCAAGACAATGGTCATCGT
ATTTTTTGACATCAGAGAACGTGTTCAGCATGAGTTTGTACCACATGGTACAACCATCAACGCCAAGTTCTACGTAGAAG
TTCTGAAGAGATTGAAAAGAAGAGTTCATCGCGTCCGGCCCGAAATCACGGACAATTGGAAGTTGCACGACGACAATGCG
TCAGCACACACCGCCTTCCTCGTGACACAATTTCTGGCTGATTCAAAGGTTCCAACGATTCCCCAGCCACCCTACGGTCC
TGACTTGGCTCCTCTAGACTTCTTCCTGTTCCCTCGATTGAAAACGCCTATGAAAGGTAATCATTTTAGAACAGTTGACA
AAGTCAAAGAGGCATGTACCAGGACTCTGAAGGACATTCCAAAAGAGGCCTATCATGACGCCTTCAATGCATGGATATCT
CGTTGGAAACGATGTATCGACGCAGAAGGATCATATTTTGAAACTTTTTAGTGTAATATATCAGTATGATAAATATATTT
TTTTTAATTGACTTACTGACATTACTTTTTGGACAGACCCTGTA
>MZ488986
TACAGGGTTTGTCCAAAAAGTAATATCAGTGATTTAATTTAAAATAATTATTCGTCGTTGCGTGATTATATTAGGTTGGA
ATTAATAATGGGAGAAGTCAAGTATACGATTATCCGGCGAGCGATAGCGTGTTTTTCAGTCGTACTAGTTTTTGTCTCCC
GTGCAAGCCACAATAGAGCAAAGATTTGCCTTCAAGTTTTGTGTGAAACTTGGCAAGTTCCCAGTGAAAACTTTTTATAT
GATAAAGACAACATTTGGTGATGAGTCTTTATCGGAACGTCAAGTCTTCCAGTTGCACAAGGCCTTTTTAGAAGGCCGTG
AGAGGTCAGTGATGAAGTCCACGTCGGACGGCCATTAACGACCACCATCGACGAAAATGTGATGCGTGTGAGAGAACTTT
TGAACACAGACTGTCGGTTGAGTGTTCGTTTAGTGTTACAGACATTAAACATCCCTAAAAGTACTGTTCACAAGATTGTG
ATGAACAATTTACAAATGTGAAAAGTGTGCGTGAAACTGGTACCCAAAGTGTTAACGGACAATTAAAGATCTCGCAGGCT
TGAAACGTTCCAGGAACTTTGAATTTGTGTGAAAGTGACCCTCAATTTTTAGATAACGTTATCACAGGTGACGAGTCTTG
GGTGTTCGAGTATGACCCCGAAACAATAGGACAGAGTGCGAAATGGCACACCTTAGCCTCTCCTCGCCCAATGAAAGCCA
GAATGAGCAAGTTAAAGATAAAGACAATGGTCATTGTGTTCTTTGACATCAGAGGACTTGTTCAACATGAATTTGTACCA
CATGGTACAACAATCAACACCAAGTTTCACAAAGAAGTTCTGAAGAGATTGAAAAGAATAGTTCATCGCGTCTGGGCGGA
CAATTGGAAGTTGCACCACAACAATGTGCCAGCCCACACCGCCTTCCTCGGGACACAATTTCTGGCTGATTCAAAGGTTC
CAACGATTCTTCAGCCACCCTACAGTCCTAACTTGGCCCCCCTAAACTTCTTCCTGTTCCCCTGATTGAAAACTCCAATT
TAAAGATAATCATTTTGAAACAGTTGACAAAGAAGTCAAAGACGCATGTACCAGGACTTGGAAGGACCTCCAGAAGAGGT
CTACCATGACGCCTTCAATGCATCGAGGAAATCTCGTTGGAAATGATGTATCGACGCAAGAGGATCATATTTTGAAACTT
TTTAATGAAATATACCGATAGGATAAATATATATTTTTTTAATCGACTTACTGATATTACTTTTCGGATAAACCCTGTA
>MZ488987
ATCAGGTGTACAAATAGAAAACCGCCGTTTCCCCATAGGTGGCGCCAGCTTCGCTAATCGGTAGAAAAGTATGATAAGAA
ACGTCACATGGTCAGCCGAGGCATCAGTCAACAACTTGACATAACCTCACTTCTCAATGTTTACTGTGCATTGTTTTGTT
CGTGCGTGAAAATGGCGAAATTCGAGCCGAAAAAGGATCATTTGCGGGAAGTGTTGCTTTTTGCATTTCATTCAAAAAAA
AATGCAGCTGAGGCGCGTCGAATGATTGTAGAAACTTATGGTGAGAGTTGTATTAGTGAAAGAACGTGCCGGGAATGGTT
TCAAAAGTTTAAAAATGGCGAGTATGACGTAAAAGACAAGGAGCGTCCCGGTCCAGTGAAAAAATTCGAGGATACAAAAT
TGGAGGCTTTGCTGAATGAAGATTCTTGTAAAACGCAACAGGAACTTGCGAATGCATTAGGCGTGACTCAGCAAGCCGTT
TCACATCGCTTAAAATGCTTGGGAATGATCCAGAAACTGGGACATTGGGTGCCGTACGAATTAAAGCCTAGGGACATCGA
AAGGCGCCTTTTCACGTGCGAACAACTTCTCCAACGACAGAAAAGAAAGGGTTTCCTGCATCGCATTGTAACCAGCGACG
AAAAGTGGATACACTATGACAACCCGAAGCGAAAAAAATCGTGGGGGCTTCCCGGCCATGCATCGACTTCGACAGCAAAA
CCAAACATCCATGACTCAAAGCTGATGCTGTGTATTTGGTGGGACCAGCTCGGCGTTGTGTACTATGAACTCTTGCAACC
AGGCGAAACTATCACAGGAGCCTCCTATCGGACACAACTAATACGTTTGAGTCGAGCGTTAAAGGAAAAACGACCACAAT
ACTCTAAAAGGCATGACAAGGTGATACTTCTCCATGATAACGCTCGGCCACATGTTTCCAAGGTCGTGAAAACATACCTG
GAAACTTTGAAATGGGACATCTTACCTCACCCGCCGTACTCTCCTGATATTGCCCCTTCTGATTTTCACTTATTCCGATC
GATGACGCATGACCTGGCCGACCAGCACTTTCGTTCTTACAAAGAAACCAAAAATTGGATTGATTCGTGGATTGCATCAA
AGGACGAACAGTTTTTTCGACGAGGAATTCATAAGCTGCCAGAAAGATGGGAAAAAGTTGTGTCTAGAGATGGGAATTAT
TTTGAAGAATGAGCATGTAACGAGATTTTTACAATAAAGCCTCAAATCGTGAGAAAAAACGGCGGTTTTCTATTTGTACA
CCTGAT
>MZ488988
TAGGTGTACAACTTTGCTTCCGCCGTTTTCCAATAAATGTCTCTAGAGGTAAACGCTGGTCGATATAAATCGATTAAATC
GTTTTATATCGATCTTGAACATCTGTCAACATTAACCTAACAAAACATTTGTGGATATCTGTTTGCATCCCAAACTTATT
CTCAACTGAAAATGTCAGTTTTTGAGCCGAAATCTCGACATTTGCGGGAAATTTTGTTTTTCTTTTTTAATTCCAAGAAA
AGTGCGGCTGAAGCTCATCGAATGCTTTCGGATACGTACGGTGAGGCTGTTGTCAGTGAAAAAACATGTCGAGAATGGTT
TCAACGTTTTAAGAATGGTGATTATGACGTCGAAGACCGGCATGGTGGTGGAAGGAAGAAGATTTTCGAAGATGCTGAAT
TGGAAGCATTACTCGACCAAGATGCGTTTCAAACCCAAGAGGAATTGGCAGAATCGTTGCAAGTGACACAGCAAGCCGTG
TCAAAACGCCTCCAGGCCATGGGAATGATTCAAAAACAAGGAAACTGGGTTCCTTACGACTTGAAACCAAGAGATGCCGA
ACGGCGCTTCTTTGCATGTGAACAACTGCTCCAAAGGCAAAACCGAAAGGGATTTTTACATCGCATCGTAACTGGCGACG
AAAAATGGGTCCATTACGATAATCCAAAGCGCAGAAAGTCATGGGGAAAGCCTGGACATGCCTCCACGTCGACGGCCAAA
CCAAACATTCACGGCGCCAAGGTCATGCTCTGCATTTGGTGGGACCAGCTGGGGGTGATATATTATGAGCTGCTAAAGCC
AAGTGAAACCATCACGGGAGATCGATACCGAACGCAATTGATGCGTTTGAGCCGAGCACTAAAAGAAAAACGGCCACAAT
ACGAGGAAACACACGATAAAGTAATTCTCCAGCAAGACAATGCTCGACCTCACGTCGCAAAGGTGGTCAAAAAATATTTG
GAGACGCTAAATTGGGAGATCTTACCCCACCCGCCGTATTCTCCAGACGTTACTCCATCTGACTACCACTTGTTCCGATC
GATGGCACACGGTCTAGCTAACGAGCACTTCAGTTCTTATGAAGAAGTCAAAAATTGGATTGATACTTGGATCGACTCGA
AAGATGAGAAGTTCTTTCGTCACGGAATACGCATGCTGCCAGATAGTTGGTCAAAAGTAGTAGCTAGTGACGGCCAATAT
TTTGAATAACATTTATGTAACCGTTTTTTTACAATAAAGCCTTGAATTTACAAAAAAAAACGGCGGAAGCAAAGTTGTAC
ACCTA
>MZ488989
TAGGTGTACAACTTTGCTTCCGCTGTTTTCCAATAGATATCTCTAGAGGTAAACGCTGGTCGATATAAATCGATGAAATC
GTTTTATATCGATCTTGGATATCTGTCAACATTAACCTAACAAAACATTTGTGGATATCTGTTTGCATCCCAAACTTATT
CTCAACTGAAAATGTCAGTTTTTGAACCGAAATCTCGACATTTGCGGGAAATTTTGTTTTTCTTTTTTAATTCCAAGAAA
AGTGCGGCTGAAGCTCATCGAATGCTTTCGGATACGTACGGTGAGGCTGTTGTCAGTGAAAGAACATGTCGAGAATGGTT
TCAACGTTTTAAGAATGGTGATTATGGCGTCGAAGACCGGCATGGTGGTGGAAGGAAGAAGATTTTCGAAGATGCTGAAT
TGGAAGCATTACTCGACCAAGATGCGTTTCAAACCCAAGAGGAATTGGCAGAATCGTTGCAAGTGACACAGCAAGCTGTG
TCAAAACGCCTTCAGGCCATGGGAATGATTCAAAAACAAGGAAACTGGGTTCCTTACGACTTGAAACCAAGAGATGTCGA
ACGGCGCTTCTTTGCATGTGAACAGCTGCTCCAAAGGCAAAACCGAAAGGGATTTTTACATCGCATCGTAACTGGCGACG
AAAAATGGGTCCATTACGATAATCCAAAGCGCAGAAAGTCATGGGGATAGCCTGGACATGCCTCCACGTCGACGGCCAAA
CCGAACATTCACGGCGCCAAGGTTATGCTCTGCATTTGGTGGGACCAGCTGGGGGTTATATATTATGAGCTGCTAAAGCC
AAGTGAAACCATCACAGGAGATCGATACCGAACGCAATTGATGCGTTTGAGCCGAGCACTAAAAGAAAAACGTCCACAAT
ACGAGGAAACACACGATAAAGTAATTCTCCAGCAAGACGTCGCAAAGGTGGTCAAAAAATATTTGGAGACGCTGAAATGG
GAGATCTTACCCCACCCGCCGTATTCTCCAGATGTTACTCCATCTGACTACCATTTGTTCCGATCGATGGCACACGGTCT
AACTAACGAGCACTTCAGTTCTTATGAAGAAGTCAAAAATTGGATTGATACTTAGATCGACTTGAAAGATGAGAAGTTCT
TTCGTCACGGAATACGCATGCTGCCAGATAGATGGTCAAAAGTAGTAGCTAGCGACGGCCAATATTTTGTATAAAATTTA
TGTAACCGTTTTTTTACAATAAAGCCTTTAATTTACAAAAAAAACGGCGGAAGCAAAGTTGTACACCTA
>MZ488990
TACGTAGGTTGCCTTTTAAATTTTGCGATGTAATTACACTTGTATTACTATGTCAAATCTAATATTAAAACGGGATATTT
GACGTGTTTGATAGCATATGTTATCAAAACGATTTGCGATACAAGTGCTATTGTGTGGTTTACAGTGATTTGAAAAATAC
ATCTCGGCCAAAAAATGGAATTAACTCGTGAAAATTTCCGTATGATGATTTATTATGATTTTCGACGTGGATTAACTGAA
CAACAGAGTGTCGATCAACTTATTTCGACTTTTGGTGATGAAACACCACACCGGGTCACCGTGTTTCGCTGGTTTTCTGA
ATTTAATCGTGGTCGTCGTTCACTCAAGGATGAATTTCGTGAAGGTCATCCAAAATCGATGGTTTTGCCAGAAAACATCG
ATGCTGTACGCGAGATGATAAAACTAGACCGTCATATGACTTATCGTAAGATTGAGGCATAACTAGGCATGAGTTCCACC
AGTGTATATTCAATATTACATGAACTTTTAAAAGTTAAAAAAATTTGTTCGCGTTGGATTCCACACAATTTGACAACCGC
TCAAAAAAAAACTCGTGTAGACTGGTGCACAAAAATTTTAAAAAAATACAGCCGTGGCACTTCAAAAGACATCTATAAGA
TCGTGACAGACGACGAATCATGGATTTATGCATATAATCCGGAAAGTAAACAGCAATCGATTGTATGGGTCTTTCAAGGT
GAGCCAAATCCAACAAAAGTTGTTCGCGCAAGAAGCTCTTCGAAGCAAATGGTCGCCTGTTTCTTCGGAAATGGACATGC
GGCAACTGTACTATTAGAAAAACATAGGACGATCAATTCTGAATGGTACACAACCATTTGTTTGCCAAAAGTCTTCGGAA
AAATTAGGAAAAAAACCACCGAAGACGGTACTCCACCACGACAATGCGAGCTCTCACACATCGGCTCAAACAACCGGCTA
TCTTACGGTCCAAAATATCGAATTGATGGGTCATCCACCATACAGCCCTTATTTGGCACTCAATGACTTTTTTTATTCCC
GCACATCAAAAATAAATTGCATGGTCAACGTTTTCCGACGCCTGAAGAAGCAAGTGATGCGTTCAAAATACATGTTTTGG
AGGTACCTCAATCGGAGTGGAAAAAGTGATTTGTTAATTGGTTCAAACGCATGTAAAAGTGTATTGATCTTCATGGAGAA
TATTTTGAAAAACAATAAAGCTTTTTTTAATGATTAATATTATATTGTATTTTTTTGTCGCAAAACTTAAAAGATAACTT
ACGTA
>MZ488991
TTGGCGGATACGCTGGTAACCTATACCCGTCTTATTACATAAAATCTAATATTAGGACGTTATAATTCACGTGTTTATTA
GCATACGTTATCAGTACGTTTTGCGATACAAGTGCTGTTTTGTGATTTACAGTGACTTAAAATATTAAACTCGATCAACA
AATGAAATTAAATCGTGAAAATGTCTGTGCGATAATTTACTACGATTTTCGACGTGGATTAATTCAAAAGCAGAGTACCT
ATCAAATTGTTTCAACTTTTGATGATGAAGCACCATACCAGGCCATCGTATTTCGCTGGTTTGCTGAACTTAATCGTAGT
TGTCGTTCACTCAAGGATGAATTTCGTGAAGGTCGTCCAAAACCGGTGGTTTTGCCAGAAAACATTGATGCTGTGCGCGA
TATGATAAACTTGGATTGTCATGTAACTTATCATGAGATTGAGGCGTCCCTAGGCATGAGTTCCACTAGTGTACATTCAA
TATTGCATGAACATTTGGTCGTCAAGAAAATTGGTCGCGTTGGATCCCACACAATTTAATAGTCGCTCAAAAACAAGCTC
GTGTTGGTTGGTACACAGAAATGTTGAAAAAATACGATCGCGGCACTTCAAAAGATATTTATAAAACCATAACAGGTGAC
GAATCGTGTATTTATATCTATGATCTGGAAAGTAAACAGCAGTCGACTGCATGGGTCTTTCAAGGGAGCCCAATTTAACC
AAAGTTGTTCGCGCACGCAGTTCTCTGGTTGCTTGTTCCTTTGGAACCGGAAATGTGGCAACTGTACCATTGGAACAACA
TAGGACAGTCAATTCTGAATGGTACACAACCATTTGTTTGCCAAAAGTATTTGGAGAAATTAGGAAAACAAATCGCCGAA
GACGAACCATTCTTCACCACGACAATGCGAGCTCTCACACATCGACTCAAACAAATGTCTATCTTACCAGCCAAAACATC
AAATTGATGGAACATCCGCCATACAGCCCTGATTTGGCACCTAATGACTTTTTATTCTCGCACATCAAAATTAAATTGCG
TGGTAAACGTTTTTCGACGCAATAAGTAACATTTGATGCGATCAAAATGCATGTTTTGGAAGTACCTCAATCTGAGGAGA
AAAAGTGTTTCAAAAATTGGTTCGAACGCATGCTTAAGTATATTAGTCTTCATGGCGAATATTTTGAAAAACAATAAAGC
TATTTTGAATGATAAAAATTATGTTGTTTTTTTTTTGTCGCAAAACTTAAAAAGCAACCTACGTA
>MZ488992
TACGTAGGTTACCTTTTAAGTTTTGCGATGTAATTACACCTGAGTTACTACGTCAAGTCTAATATTAAAATGGTATATTT
GACGTGTTTGATAGTATATGTTATCAGAACGTTTTGCGATACGAGTGCTATTAATGTGGTTTACAATGACTTGAAAAATA
CATTTCAGCCGAAAAATGAAATTAACTAGTGAAAATGTCCGTGCGATGATTTATTACGACTTTCGACGTGGATTAACTCA
ACAACAGTGTATCGATCAACTTGTTTCGACTTTTGATGATGAAGCACCATATCGGGCAGCCGTTTCTCGCTGGTTTTTGA
AATTTAATCGTAGTCGTCGTTCGCTCAATGACAAATTTCGTGAAAACCATCGAAATCGGTGGTTTTGCCAGACAACATCG
ATGCTGCACGCGAGATGATAAAACTAGACCGTCATATGACTTATCGTGAGATTGAGGCATCCCTAGGCATCAGTTCCACC
AGTGTACATTCAATATTGCATGAACATTTGGTCATTAAAACGATTTGTTCGCGGTGGATCCCACCCAATTTGACAACCAT
TCAAAAAAAGCTCGTGTAAACTGGGCCACAGAAATGTTGAAAAAATACAGCCGTGGCACTTCAAAAGACGTCTATAAGGT
CGTGACAGGTGACGGATTATAGATTTATACATATAATCCGAAAAGTAAACAGCAATCGATTGTATGGGTCTTTCAAGGTG
AGCTAAATCCAACAAAAGTTGTTCGCCCAAGAAGCTCTTCGAAGCAAATGGTCGTCTGTTTTTTCGGAATAACTGGACAT
GTAGCAACTGTACTATTAGAACAACATAGGACGGTCAATTCTGAATAGTACGCAACCATTTGCTTGCTAAAAGTCTTCGG
AGAAATTCGGAAAAAAAACCCACCGAAGACGGATCGTTCTCCACCATGAAAATGCGAACTCTCACACATCGGCTCAAACC
ACCACCAATATTGAATTGATTGGTCATCCACCATAAAGCCCTGATTTGGCATTCAAGGACTCCTTTTTATTCCCGTACAT
CAAAAATCAGTCTAGTTTTTAATAAAAAAAATTATGACTTATAGTCAGAGTTAAATAAAACTATTTCAATACAACTATTG
TTGTTGTCAATATAAAATAATAGATTGCTAAATATATTTATAATTTTACCATGCTATTATAGAGCACC
>MZ488993
GTCTTATTACATAAAATCTAATATTAGGACGTTATAATTCACGTGTTTATTAGCATACGTTATCAGTACGTTTTGCGATA
CAAGTGCTGTTTTGTGATTTACAGTGACTTAAAATATTAAACTCGATCAACAAATGAAATTAAATCGTGAAAATGTCTGT
GCGATAATTTACTACGATTTTCGACGTGGATTAATTCAAAAGCAGAGTACCTATCAAATTGTTTCAACTTTTGATGATGA
AGCACCATACCAGGCCATCGTATTTCGCTGGTTTGCTGAACTTAATCGTAGTTGTCGTTCACTCAAGGATGAATTTCGTG
AAGGTCGTCCAAAACCGGTGGTTTTGCCAGAAAACATTGATGCTGTACGCGATGTGATAAACTTAGATCGTCATGTAATT
TATCATGAGATTGAGGCGTCCCTAGGCATGAGTTCCACTAGTGTACATTTAATATTGCATGAACATTTGGTCGTCAAGAA
AATTTGTTCACGTTGGATCCCACACAATTTAATAGTCGCTCAAAAACAAGCTCGTGTTGGTTGGTACATAGAAATGTTGA
AAAAGTACGATCGCGGCACTTCAAAAGATATTTATAAAACCGTAACAGGTGACGAATCGTGTATTTATACCTATGATCTG
GAAAGTAAACAGCAGTCGACTGCATGGGTCTTTCAAGGTGAGCCCAATTTAACCAAAGTTGTTCGCGCAAGCAGCTCTTC
GAAGCAAATGGTTGCCTGATTCTTTGGAACCAGACATGTGGCAACTGTACCATTGGAACAACATAGGACAGTCAATTCTG
AATGGTACACAACCATTTGTTTGCCAAAAGTATTTGGAGAAATTAGGAAAAAAATCGCCGAAGACGATTCTTCACCACGA
CAATGTGAGCTCTTACACATCGACTCAAACAAATGTCTATCTTACCAGCCAAAACATCAAATTGATGGGACATCCGCCAT
ACAGCCCTGATTTGGCGCCTAATGACTTTTTTTATTCTCGCATATCAAAAATAAATTGAGTGGTAAACGTTTTTCGACGC
CTGAAGAAGCAGTTGATGCGTTCAAAATGCGTGTTTTGGAGGTACCTCAATCGAAGGGGAAAAAGTGCTTCAAAAATTTG
TTCGAACGCATGCTTAAGTGTATTAATCTTCATGGCGAATATTTTGAAAAACAATAAAGCCATTTTGAATGATAAAAATT
ATGTTGTTTTTTTTTGTCGCAAAACTTAAAAGACAACCTACGTA
>MZ488994
TACCAGGTCTGTAAATATGAAACCAGAATTTGCCTATAAACACCTCCTCTAGCTATCATTGTAGTTATTTCCAAACCGCA
TAATTGACGTTATTTCCATGTTAATATCTGACAAAAGATATTTAACTCATAACAATACAAGTTGCATACAACTGCATAGT
TTGTAATAGCATTGAACATGTCGAATTTCGTGCCCGTAAATTACGATTTGCGAACAGCATTAATTTCCTGTTACCATTTG
AAAAAAAACTGCTGCATAATCGCATCGAATGCTTGTAGAAGCTTTACAACTTGGCCAGTTGAACTTATAGAGCTTTAACA
TGCTCTTGGAAAATCACAGTACTTTGAGTGATTTAGAAAATTCAAAATAGGCTATTTTGACGTAAAAACCGAAGAACGTG
AAAGATTACCGAAAAAGTTTGAAGACGGCGAATTGCAAGCATTGTTGAATGAAGATGATTCTCAAACACAACAACAACAA
CTCGCAGATCAATTAAATGTGACACGAGAAACCATTTCCATACGCTTGAAAGTCATGAGAAAGATCCAGAAGATGGGAAA
ATGGGTTTCACATGAACTGAATGAAAGACAGCTAGAAAACCAAATATGCTGCTCGCCAGGTACAAAAGAAAGTCATTTTT
CCATCGAAAAATCACTGGCGATGAAAAGTTGACATATTTTGAGAATCCAAAGCGTGAAAAATCTTGACTAACTCCAGGCG
AACCATCGACATAGACTGCAAGGCCAAATCGCTATGGACGAAAGACAATGCTCTGTGTTTGGTGGGATTAGAAGGATGTG
ATCTATTATGAGCTACTAAAATCTGGCGAAACTGTTAATACTGAGCGCTACTGACAACAAATGATAGGTTTAAATCAAGC
TTTGCGTGAAAAACGACCAGAATATCAAAAAAGACAACATAAAGTGATTTTGCTTCATGATAATGCACCATCACACACAG
TAAAACTGGTCAAAGAAACGATCGAAGCGTTTAGTTCGGAAATACTTTCGCATGCAACTTATTCACCAGACTATTGGCTC
CATCCGATTACTATTTATTTGCATCGATGGGACACGCACTTGCTGAGCAATGCTTTACTTCTTACGAAAATGTACGAAAA
TGGCTTCATGACTGGGTTACCTTAAAAGAGCAACAGTTTTTTTGGCAAGGCATTCACAAATTACTTGATAGGTGGGAAAA
ATGTATAGCTAGTAATGGGCAATACTTTGAATAAAGTATTTGTTATCTATTTCATACAATAAACGTGTATTTTCTGTACA
AACATTTCGGTTTCATATTTACAGACCTGGTA
>MZ488995
TAGGTCTGTAAATATGAAACCGGAATTTGCCTATAAATACCTCTAGCTATCATTGTAGTTATTTCCAAACCGCTTAATTG
ACGTTATTTCCATGTTAATATCTGACAAAAGATATTTAAATCGTAACAATAGAAGTTTCATACAACTGCATAGTTTGTAA
TAGCATTGAACATGTCGAATTTTGTGACCGGAAATTACGATTTGCGAACAGCATTAATTTTCTGTTACCATTTAAAAAAA
ACTGCTGCAGAATTGCATCGAATGCTTGTAGAAGCTTACGGTGAGCATGCTCTTGGAAAATCACAGTGCTTTGAGTGGTT
TAAAAAATTCAAAATAGGCGATTTTGACGTGAGAAACGATGAACGTGGAAGACCACCGAAAAAGTTGGAAAACAGCGAAT
TGCAAGAATTGTTGAATGAAGATGATTCTCAAACGCAACAACAACTCGAAAATCAATTAAATGTGACACGAGAATCCATT
TCCATACGCTTGAAAGCCATGGGAAAGATTCAGAAGATGGTTAGGTTAAAAATGGGTTCTACATGAACTGAATGAAAGAC
AGCAGGAAAACCGAAAAACCATTTGTGAAATACTGCTCGCCAGGTACAAAAGAAAGTCATTTCTCCATCGAATTGTGACT
GGCGATAAAAAGTGGATATATTTTGAGAATCCAAAGCGTAAAATATCATGGATAACTACAGGCGAACCATCGACATCGAC
TGCAAGGCCAAATCGCTATGGGCGGAAGACAATGCTCTGTGTTTGGTGGGAACAAAAGAATGTGATCTATTATGAGCTAC
TAAAACCTGGCGAAACTTTTAATATTGAGCGCTACCGACGACAAATGATAAATTTAAATCAAGCTTTGCGTAAAAAACGA
CCAGAATATCAAAAAAGACAACATAAAGTGATTTTGCTTCATGATATGGTGCATTATCGTGCACATACAGCAAAACTGGT
CAAAGAAACGGTCGAGGCGTTTAGTTGGGAAATACTTTCGCATGCGGCTTATTCACCAGACTTGGCTTCGTCCGATTACT
ATTTATTTGCATCGATGGGACACGCACTTGCTGAGCAGTGCTTCACTTCTTACGAAAATGTACGAAAATGGCTTGATGAG
ACTGGGTTGCCTCAAAAGAGCAACGGTTTTTTTGGCGAGGCATTCACAAATTACCTAACAGGTGGGAAAAATGTATAACT
AGTAATGGGCAATACTTTGAATCAAATATTTGTTATCTATTTCATACAATAAACGTGTATTTTCTGTACAAAAATTCCGG
TTTCATATTTGCAGACCTA
>MZ488996
TAGGTCTGTAAATATGAAACCGGAATTTGCCTATAAACACCTCTAGCTATCATTGTAGTCATTTCCAAACCGCATAATTG
ACGTTATTTCCATGTTAATATCTGACAAAAGATATTTAACTCATAACAATACATGTTTCATACAACTGCATAGTTTGTAA
TAGCATTGAACACGTCGAATTTTGTGCCCGGAAATTACGATTTGCGAACAGCATTAATTTTCTGTTACCATTTTAAAAAA
AACTGCTGCAGAATCGCATCGAATGCTTGTAAAAGCTTACGGTGAGCATGCTCTTGGAAAATCACAGTGCTTTGAGTGGT
TTAACAAATTCAAAATAGGCGATTTTGACTTGAGAAACGAAGAACGTGGAAGACAGCGAATTGCAAGAGTTGTTGAATGA
AGATTATTCTCAAACGCAACAACAACTCGCAAATCAATAAAATGTGACACCAGAAACCATTTCCATATGCTTGAAAAGCC
ATGGGAAAGATTCAGAAGATGGGAAAATGGGTTCTACAGGAACTGAATGAAAGACAGCAGGAAAATCGAAAAACCATTTG
TGAAATGCTGCTCGCCAGGTACAAAAGGAAGTCATTTCTCCATCGAATTATGACTGGCGATGAAAAGTGGATATATTTTG
AGAATCCAAAGTGTGAAAAATCATGGGTAACTCTAGGCGAAACGTCGACATCGACTGCAAGGCCAAATCGCTATGACCGG
AAGACAATGCTCTGTGTTTGGTGGGATCAGAAAGATGTGGTCTATTATGAGCTACTAAAACCTGTCAAAACTGTTAATAC
TGAGCGCTACCGACAACAAACGATAAATTTAAATCAAACTTTACGTGAAAAACGACCAGAATATCAAAAAAGACAACATA
AAGTGATTTTGTTTCATGATAATACACCATCCCATACAGCAAAACTGGTCAAAAAAACGATCGAGGCGTTTAGTTGGGAA
ATACTTTCGCATGCGGTTTATTCGCCAGACTTGAATCAGTCCGACTACTATTTATTTGCATCGATGGGATACGCACTTGT
TGAGCAGTGCTTCACTTCTACGAAAATGTACGAAAATGGCTTGGTGACTGGGTAGCCTCAAAAGAGCAACAGTTTTTTGG
CGAGGCATTCACAAATTACCTGACAGGTGGGAAAAATGTATAGCTAGTAATGGGCAATACTTTGAATAAAATATTTGTTA
TCTATTTCATACAATAAACGTATATTTTCTGTACAAAAATTCCGGTTTCATATTTACAGACCTA
>MZ488997
TACAGGGTTTGTCCGAAAAGTAATGTCAGCGATTTAATTTTAAATAACTATTCATCGTTGTGCGATTAGATTAGATTGGA
ATTGATAATGGAAGAAGTCAGGTATACGACCATGCAATCGCCAGTGGTCTCCGACTATCCGGCGAGCGATAACGTGTTTT
TCCGTCGGACTAGTTTTCGTCTCCCGTGCAAGCCATAATGCAGCGTTCAATAGAGCAAAGATTTGCCATCAAATTTTGTG
TGAAACTTGGCAAGTCCCCAGTGAAAACTTTTCGTATGATAAAGACGGCATTTGGTGATGACTCTTTATCGGAACGTCAA
GTCTTCCGGTGGCACAAGGCATTTTTAGAAGGCCGTGAAGAGGTTAGCGATGAAGTCCGCGTCGGACGGCCATTAACGAC
TACCATCGACGAAAATTTGGTGCGTGTGAGGGAACTTTTGAACACAGACCGTCGGTTAAGTGTTCGTTTAGTGTCACAGA
CATTAAACATCCCAAAAAGTATTGTTCACGAGATTGTAATGAACAATTTGCAGATGCGAAAAGTGTGCGCAAAACTGGTG
CCCAAAGTGTTAACGGACGACCAAAGATCGCGTAGACTTGAAACGTGCCAGGAACTTTGGAGTTTGTGTGAAAGTGACCC
TCACTTTTTAGATAACGTTATTACAGGTGACGAGTCTTGGGTATTCGAATATGACCCCGAAACAAAAAGGCAGAGTGCAG
AATGGCACACCCTGGCCTCTCCTCGCCCAATGAAAGCCAGAATGAGTAAGTCAAAGATCAAGACAATGGTCATCGTATTT
TTTGACATCAGAGGACTTGTTCACCATGAGTTTGTACCACATGGTACAACAATCAATGCCAAGTTCTACGTAGAAGTTCT
GAAGAGATTGAAAAGAAGAGTTCATCGCGTCCGGCTCGAAATCACGGACAATTGGAAGTTGCACCACGACAATGCGTCAG
CACACACCGCCTTCCACGTGACACAATTTCTGGCTGCTTCAAAGGTTCCAACGATTCCCCAGCCACCCTACAGTCCTGAC
TTGGCTCCCCTAGACTTCTTCCTGTTCCCTCGATTGAAAACGCCAATGAAAGGTAATCATTTTAGAACAGTTGACAAAGT
CAAAGAGGCATGTACCAGGACTCTGAAGGACATTCCAGAAGAGGCCTATCATGACGCCTTCAATGCATGGAAATCTCGTT
GGAAACGATGTATCGACACAGGAGAATCATATTTTGAAACTTTTTAGTGTAATATATCAGTATGATAAATATATTTTTTT
TTAATTGACTTACTGACATTACTTTTCGGACAGACCCTGTA
>MZ488998
TACAGGGTTTGTCCGAAAAGTAATGTCAGCGATTTAATTTTAAATAACTACTCATCGTTGTGCGATTAGATTAGATTGGA
ATTGATAATGGAAGATGTCAGGTATACGACCATGCAATCGCCAGTGGTCTCCGACTATCCGGCAAGCGATAACGTGTTTT
TCCGTCGGACTAGTTTTCGTCTCCCGTGCAAGCCACAATGCAGCGTTCAATAGAGCAAAGATTTGCCATCAAATTTTGTG
TGAAACTTGGCAAGTCCCCAGTAAAAACTTTTCATATGATAAAGACGGCATTTGGTGATGATTCTTTATCGGAACGTCAA
GTCTTCCGGTGGCACAAGGCATTTTTAGAAGACCGTGAAGAGGTTAGCGATGAAGTCCGCATCGGACGGCCATTAACGAC
TACCATCGACGAAAATGTGGTGCGTTGAGAGAACTTTTGAACACAGACCGTCGGTTGAGTGTTCGTTTAGTGTCACAGAC
ATTAAACATCCCAAAAAGTACCGTTCACAAGATTGTAATGAACAATTTGCAGATGCGAAAAGTGTGCGCAAAATTGGTGC
CCAAAGTGTTAACGGACGACCAAAGATCGCGTAGACTTGAAACGTGCCAGGAACTTTGGAGTTTGTGTGAAGGTGACCCT
CACTTTTTAGATAACGTTATTACAGGTGACGAGTCTTGGGTATTCGAATATGACCCTGAAACAAAAAGGCAAAGTGCAGA
ATGGCACACCCTGGCCTCTCCTCGCCTAATAAAAGCCAGAATGAGTAAGTCAAAGATCAAGACAATGGTCATCGTATTTT
TTGACATCAGAGGACTTGTTCACCATGAGTTTGTACCACATGGTACAACAATCAATGCCAAGTTTTACGTAGAAGTTCTG
AAGAGATTGAAAAGAAGAGTTCATCGCGTCCGGCCCGAAATCACGGACAATTGGAAGTTGCACCACGACAATGCGTCAGC
ACACGCCGCCTTCCTCGTGACACAATTTCTGGCTGATTCAAAGGTTCCAACGATTCCCCAGCCACCCTACAGTCCTGACT
TGGCTCCCTTAGACTTCTTCCTGTTCCCTCGATTGAAAACGCCAATGAAAGGTAATCATTTTGGAACAGTTGACAAAGTC
AAAGAGGCATGTACCAGGACTCTAAAGGACATTCTAGTAGAGGCCTATCATGACGCCTTCAATGCATGGAAATCTCGTTG
GAAACGATGTATCGAAGCAGGAGGATCATATTTTGAAACTTTTTAGTGTAATATATCAGTATGATAAATATATTTTTTTT
AATTGACTTACTGACATTACTTTTCGGACAGACCCTGTA
>MZ488999
TACAGGGTTTGTCCAAAAGTAATATCAGTGATTTAATTTTAAATAACTATTTGTCGTTGCGTGATTAGATTAGGTTGGAA
TTAATAATGGGAGAAGTCAAGTATACAATTATCCGGCGAGCGATAGCATGTTTTTCAGTCGTACTAGTTTTTGTCTCCCG
TGCAAGCCACAATAGAGCAAAGATTTGCCTTCAAGTTTTGTGTGAAACTTGGCAAGTTCCCAGTGAAAACTTTTTATATG
ATAAAGACAACATTTGGTGATGAGTCTTTATCGGAACGTCAAGTCTTCCAGTTGCACAAGGCCTTTTTAGAAGGCCGTGA
AGAGGTCAGTGATGAAGTCCACGTCGGACGGCCATTAACGACCACCATCGACGAAAATGTGATGCGTGTGAGAGAACTTT
TGAACACAGACTGTCGGTTGAGTGTTCGTTTAGTGTTACAGACATTAAACATCCCTAAAAGTACTGTTCACAAGATTATG
ATGAACAATTACAAATGTGAAAAGTGTGCGTGAAACTGGTACCCAAAGTGTTAACGGACGATTAAAGATCTCGCAGGCTT
GAAACGTTCCAGGAACTTTGAATTTGTGTGAAAGTGACCCTCACTTTTTAGATAACGTTATCACAGGTGACGAGTCTTGG
GTGTTCGAGTATGACCCCGAAACAATAGGACAGAGTGCGAAATGGCACACTTTGGCCTCTCCTCGCCCAATGAAAGCCAG
AATGAGCAAGTTAAAGATAAAGACAATGGTCATCGTGTTCTTTGACATCAGAGGACTTGTTCACCATGAGTTTGTACCAC
ATGGTACAACAATCAACACCAAGTTTCACGTAGAAGTTTTGAAGAGATTGAAAAGAATAGTTCATCGCGTCTGGGCGGAC
AATTGGAAGTTGCACTACAACAAGGTGCCAGCCCACACCGCCTTCCTCGGGACACAATTTCTGGCTGATTCAAAGGTTCC
AACGATTCTTCAGTCACCCTACAGTCCTAACTTGGCCCCCCTAAACTTCTTCCTGTTCCCCTGATTGAAAACTCCAATGA
AAGGTAATCATTTTGAAACAGTTGACAAAGTCAAAGACGCATGTACCAGGACTCGGAAGGACATTCCAGAAGAGGTCTAC
CATGACGCCTTCAATGCATCGAGGAAATCTCGTTGGAAATGATGTATCGACGCAAGAGGATCATACTTTGAAACTTTTTA
ATGAAGTATACCGATAGGATAAATATATATTTTTTTAATCGACTTACTGATATTACTTTTCGGATAAACCCTGTA
>MZ489000
TAGGTGTACAACTTTGCTTCCGCCGTTTTTCAATAGATGTCTCTAGAGGTAAACGCTGGTCGATATATATCGATTAAATC
GTTTTATATCGATCTTGGACATCTGTCAACATGAACCTAACAAAACATTTGTGGATATCTGTTTGCATCTCAAACTTATT
CTCAACTGAAAATGTCAGTTTTTGAACCAAAATCTCGACATTTGCGGGAAATTTTGCTTTTCTTTTTTAATTCTAAGAAA
AGTGCGGCTGAAGCTCATCGAATACTTTCGGATACGTACGGTAAGGCTATTGTCAGTGAAAGAACATGTCGAGAATGGTT
TCAACGTTTTAAGAATGGTGATTATGACGTCTAAGACCGGCATGGTGGTGGAAGGAAGAAGATTTTCGAAGATGCTGAAT
TGGAAGCATTACTCGACCAAGATGCGTTTCAAACCCAAGAGGAATTGGCAGAATCGTTGCAAGTGACACAACAAGCCGTG
TCAAAACGCCTCCAGGCCATGGGAATGATTCAAAAACAAGGAAACTGGGTTCCTTACGACTTGAAACCAAGAGATGTCGA
ACGGCGCTTCTTTGCATGTGAACAGCTGCTTCAAAGGCAAAACCGAAAGGGATTTTTACATCGCATCGTAACTGGCGACG
AAAAATGGGTCCATTACGATAATCCAAAGCGCAGAAAGTCATGGGGAAAGCCTGGGCATGCCTCCACGTCGACGGCCAAA
CCGAACATTCACGACGCCAAGGTCATGCTCTGCATTTGGTGGGACCAGCTGGGGATAATATATTATGAGCTGCTAAAGCC
AAGTGATCACGGGAGATCGATACCGAACGCAAATGATGCGTTTGAGCCGAGCACTAAAGGAAAAACGGCCACAATACGAG
GAAAGACACGATAAAGTAATTCTCCAGCAAGACAATGCTCGACCTCACGTCGCAAAGGTGGTCAAAAAATATTTGGAGAC
GCTGAAATGGGAGATCTTACCCCACTCGCCGTATTCTCCAGACGTTGCTCCATCTGACTACCACTTGTTCCGATCGATGG
CACACGGCCTAGCTAACGAGCACTTCAGTTCTTATGAAGAAGTCAAAAATTGGATTGATACTTGAATCGACTCGAAAGAT
GAGAAGTTCTTTCGTCACGGAATACGCATGCTGCCAGA
>MZ489001
TACGTAGGTTGCCTTTTAAATTTTGCGATGTAATTACACTTGTGTTTCTATGTCAAATCTAATATTAGAACGGGATATTT
GACGTGTTTGATAGCATATGTTATCAAAACGATTTGCGATACAAGTGCTATTGTGTGGTTTACAGTGATTTGAAAAATAC
ATCTCGGCCAAAAAATGGAATTAACTCGTGAAAATTTCCGTATGATGATTTATTACGATTTTCGACGTGGATTAACTGAA
CAACAGAGTATCGATCAACTTATTTCGACTTTTGGTGATGAAACACTACACCGGGTCACCATGTTTCGCTGGTTTTCTGA
ATTTAATCGTGGTCGTCGTTCGCTCAAGGATGAATTTCGTGAAGGTCGTCCAAAATCGGTGGTTTTGTCAGAAAATCTCG
ATGCTGTACACGATACAATAAAACTAGACCGCCAAGTGACTTATTGTGAGATCGAGGCATCCCTATACATGAGTTCCACC
AGTGTATAGTCAATATTGCATAAACATTTGGTCGTTAAAAAGATTTGTTTGCGTTAGATCACAAAAAATTTGACAACCAC
TCAAAAATCGGTTCGTTTAGCCTGGTGCACAAAAATTACGATACACATGTTACACCTGTTACGATCAGGGACAAATCATG
GATTTATGCATATGATCTGGAAAGTAAACAGGAATCGATTGTATGGGTCTTTCAAGGTGAGCCAAATCCAACAAAAGTTG
TTCGCGCAAGAAGCTCTTCGAAGCAAATGGTCGCCTGTTTCTTCGGAACTGGACATATGGCAACTGTACTATTAGAACAA
CATAAAACGGTTATTTCTGAATTGTATACAAGCATTTGCTTGCCAAAAGTCTTCGGAGAAATTAGAAAAAAAACCACCGA
AGACGGTTCTCCACCACGGCAATGTGATCTCTCACACATCGACTTAGACAACCGCCTATCCTACCGGCCGAAATATCGAA
TTGATGGGTCATCCGTCATACAGCTCTGATTTGGCACCCAATGATTCCTTTCCGCACATCAAAAATAAATTGCGTGGTCA
ATGTTTTCCGACGTTAATGCGTGAAAAATTGATGTTTTGGAGGTACCTCAATTAGAGTGGAAAAAGTGCTTCGAAAATTG
GTTCAAACGCATGAAAAAGTGTATTGATCTTCATGGAGAATATTTTGAAAAACAATAAAGCAATTTTTAATGATGAATAT
TATATTGTATTTTTTTGTTGCAAAACTTAAAAGACAACCTTCGTA
>MZ489002
TACGTAGGTTGCCTATTAAGTTTTACGATGTAATTACACCTGTGTTATTACGTCAAATCTAATATTAGAACGGGATGTTT
GATGTGTTCGATAGCATATGTCATCAGAACGTTTTGCGATACGAGTGCTATTAATGTGGTTTACAGCGACTTGAAAAATA
CATCTCGGCCAAAAAATGGAATTAACTCGTGAAAATTTCCGTGCGATGATTTATTACGATTTTCGACGTGGATTAACTGA
ACAACAGTGTGTCGATCAACTTGTTTCGACTTTTGGTGATGAAGCACCACACCGGGCCACCGTGTTTCGCTGGTTTTCTG
AATTTAATCGTGGTCGTCGTTCGCTCAAGGATGAATTTGGTGAAGTCAGTGGTTTTGCCAGAAACCATCGATGCTGTACG
CGAGATGATAAAACTAGACCGTCACGTGACTTATCGTGAGATTGAGGCATCCCTAGGCATGAGTTCCACCAGTGTATATT
CAATATTGCATGAACATTTGGTCGTTAAAAAGATTTGTTCGCGTTGGATCCCACACAATTTGACAACCGCTCAAAAGAAA
AGCTCGTGTAGCCTGGTGCACAAACATGTTGAAAAAATACAGCCGTGGCACTTCAAAAAACCTCTATAGGATCATGACAG
GTTACGAATCATGGATTATTGCATATGATCTGGAAAGTAAACAGCAATCGATTGTATGGGTCTTTCAAAGTGAGCCAAAT
CCAACAAATGTTGTTCGCGCAAGAAGCTCTTCGAAGCAAATGGTCGCCTGTTTCTTCGGAATAAATGAACACGTGGCAAC
TGTACTATTAGAACATTGGACGATCAATTCTGAATGGTACACAACCATTTGCTTGCCAAAAGTCTAGAAATTAGAGAAAT
TAGTAAAAAAAAACACCGAAGACGGATTATTCTCCACCACGACAATGCGAGCTCTCATACATTTTTATTCCCGCACATCA
AAAACAAATTGAGTGGTCAACGTTTTCCGACGCCTGGAGAAGCAGTTGATGCGTTCAAAATGCATGTTTTGGAGGTACCT
CAATAGGAGTGGAAAAAGTGCTTCGAAAATTGGTTCAAACGCATGCAAAAGTGTACTGATCTTCATGGAGAATATTTTGA
AAAACAATAAAGCCATTTTAAATGATTAATATTATGTTGTATTTTTTGTCGCAAAATTTAAAAGGCAACCTACGTA
>MZ489003
TACGAGTGTCAGCTGAAAAGTCCCGGGCCTGACACAGATGGCGCCACTAGATCAATTCTGCACTAGTATCACATAGGACT
ATCTCTAACTACCTCATGTTCGTAGTTTTAGGTTTAGTTAGTGTTCGATTGACAGTATTTTAATCACGATAATTTTGAAG
TGTTCAGAATATTTGGAAAAACGAATGTCATCAAATACTTTCATATAAATAATTTAACACCAAAACAAATCAAGGAAAAA
ATGGATAACACACTCCAAGACTCTGACCCATCATATTCCATGGTGAAAAGGTGGGTGTCAGAATTTAAAATGGGACGTAC
GAGCACAAGTGATAAGCCTTGATCCGGATGCCCTGTAGAAGTGACAACTCTTGAAATGATTACAAAAATCCATCAAATCG
TGCTGGAAGACTGCAGATTAAAGTTGTTTGAGATAGCAGAGACTGTAAAACTACCAAAAGAACGTGTGGGTAATTTTTTA
AATAATATTTTGGGCTTTAGGAAGGTCTGTGCGAAATGGGTGCCACCACATTTAGCAAATGAAAAGAAAAATTGTTTCGA
ATGATAATTTGGCGCTCTATCATAAAAATCCGAATGAATTTTTGAGACGTTTCATAACCATGAATGAGACTTGGATCCAC
ACTACATTCCTGAAAACAAATTACAATAAAAACAGTGGATTGCACCAAGTAAACTGGCTCCAAAAAAGGCAAAGTCAATT
TTGTCAGCTAACAAGGTTATGACGAGTATTTTTTGGGATGCGAAAGGAATTATTTTTATTGACTATCTAGAAAAGGGAAA
AAGTATCACTGATGAATACTACGCGAATTAATTGCAGCGTTTGAGCCATAAAATAAAAGAAAAACGACCTCATCTGGAAT
GAAAAAAGTTTAGTTACACCATGGTCATTCACCAGCACATTCGTCAATCGTTGCGATGATGAAAATTTACGAATTAAAGT
TCGAATTGCTTAATCATCCACCTTTTCGACAGACATAGCACCAAGTGACTACTACCTATTTCCTAACATCAAAAAACACC
TTGGTGGAAAAAGATTTCTGAGCAATGAGGAAGTAATTGATGTAAATAGCTATTTTGAGGAAATCGACGAATCTCATTAT
AGCCTTTCTGGAGATTATGTTGAGAAATAAAAAAAAAATTAAAAAAAATGTTGTTTTCTTTATTAGGCCTAGAACTTTTC
AGCCGGTTCTCGTA
>MZ489004
TATTAGGTGTATAAGCTTAAATCCGCTATTTGCTCATAAATGGCGTTAGTGAGCGTATTGAGCTACCATGGACACGACAT
ACTATTTATAACAGTTTAACATTAGCTATCAACATTAATCAGTGCACATTATTAGAAATTTCATACAACAACGTACATTT
TTCCTTTGGTAATCATGTCTAGTTTTTGGTCAGATACAGAGCATATGCGGGAAGCTCTGCTTTTCGGTTTCAATTTGAAG
AAATCGTCTGCCAAATCACATCGAACGCTTGTAGAGGCTTAAGGTGACAGTTCTTTAACGGAAACAACGTGCAGAGATTG
GTTTGGTCGGTTTAAAGACGGCAATTTTGACCTGAGTGACAAGAAGCGTGAAAATTGGCCCAGTACGGTTCAGGACCATC
AACTGCAGGCTTTTTTGGACGAGGATGACACCCAATTGCAAAATATGCTTGCCAAACAATTATGTATTACTCAACCGACT
ATTTCCATGCATCTACGTGCCATGGGAAAGGTTAAAAAAATCGAAAAATGGGTGCCGCATGAATTGAACGATAAGTAGAT
GGAGCGACGCCAAAACACATGCGAAATCTTGCTCGCCAGACAAAAAAGAAAGTCGTTCCTGCATCGGATTGTGACTGGCG
ATGAAAAGTGGATATATTTCGAGAATCCTAAACGCAAGAATTCGTGGGTTGATCCTGGCCAACCATCAATATCTTCCCCA
ACACCAAATCGCTTCGGACGGAAGACTGCTGTGCATTTGGTGGGATCAGCAAGGTATCGTCTACCAGAAGATGTTGAAAC
CTGGTGAAACGGTCGATGCCCACCACTACCACAAACAATTGATTAAATTTCACCATGCTCTGCGTGAAGAAAGGTCGAAT
TATCAACAAAGACATGACAAGCTGATTTTCCTCCATGACAACGCACCACCGCACACGTCAAATGTGGTCCGAAACTACTG
GGAGATGCTACCCCATCCACCAGACCTGGCTCCTGACTACCACCTGTTTTCGTCGATGAACCACGCGCTCACTGGGCAGC
ACTTCAATTCTTACGAAGACGTCCGAAAATGACTTGATGAGTGGTTTGCCTCGAAAGAAAAGAAATTTGTTTGGCGTGGT
ATACACAAATTGCCCAAGAGATGGGAAAAATGTGTAGCTAGTGAGAGCCAGTACTTTGAATAAATTTGTTTTTGCTTTTT
ATAAAAAAAACATGTGTATTTCTGATCAAAAAAAAGCGGATTTAAGCTTATACGCCTGATA
>MZ489005
TATCAGGTGTATAAGCTTAAATCTGCTGTTTGCTCATAAATGGCGTTAGTGAGCCTATTAAGCTTCCATGGACACGCTAT
ACTATTTATAACAGTTTGAGATCAGCTATCAATATTAATCAGTGCACATTATTAGCAATTTTATACAACTACGTACATTT
TTCCTTTGGTAATCATGTCTAGTTTTTTGCCAAACAAAGAGTATATGCGGGAAGTTCTGCTTTTCTGTTTCAATTTGAAG
AAATCGTCTGCAAAATCGCATCGAATGCTTGTAGAGACCTATGGTGACAGTGCTTTATCGGAAACAATGTGCAGAGATTG
GTTTTGTCGGTTCAAAGACGGCAATTTTGATCTGAGCGACAAGAAGTGTGAAAATCGGCCCAGGAAGATTGAGGACTATC
AGTTACAAGCTCTTGTGGACAATGACGATATCCAATCGCAAAAAATGCTTGTCGAGCAATTGGGTGTTACTCAACCAGCC
ATTTCCATGCATCTATGAGCCATGGGAAAGGTTCAAAAAATCGAAAAATAGGTTCCCCATGAATTGAATGATAGGCAGAT
GGAGCGACGCTAAAACACATGCAAAATCTTGTTCGTCAGACAAAAAAGAAAATCGTTCTTGCATCGGATTGTGACTGGCG
ATGAAAAGTTGATATATTTTGAGAATCCTAAACGCAAGAAATTGTGGGTTGATCCCGGCTAACCATCAACATCTTCCCCA
AGACCAAATCGTTTCGGATGGAAGACTGCTGTGCATTTGGTGGGATCAGCAGGATATTGTCTACTATAAGATGTTGAAGC
CTGGTGAAACTGTCGATGTCCACCACTACCACCAACAACTGATCAAATTGCACTGTGCTCCATGTAAAAAAAGGCTGGAT
TATCAACAAAGACATGACATGCTGATTTTCCTTTATGACAACGCACCACCATACACGTTAAATGTGGTCCAAAACTACTG
GGAGGTGTTACCCCATCCATCAGATCTGGTTCCCGACTACCACCTGTTTTCGTCGATGGGCCACGCGCTCGCTGAGCAGC
ACTTTAATTCTTACGAAGATGTCCGATAATGGCTTGATGAGTGGTTTGCCTTAAAAGAGAAGGAATTTTTTTGGCATGGT
ATCCACAAATTACCCGAGAGATGGGAAAAATATATAGTTAGAGAGGACCAGTACTTTGAATAAATTTCTTTTTGCTTTCG
ATAAAAAAAACATGTGTATTTCTGATTAAAAAACAGCGGATTTAAGCTTATACATCTGAT
>MZ489006
TATCAAGTGTATAAGCTTAAATCCGCTGTTTGCTCATAAATGGCGTTAGTGAGCGTATTAAGTTTCCATGGACACATCAT
ACTACTTATAACAGTTTGAGATCAGCTATCAACATTAATCAGTGCACATCATTAGCAATTTCATACAACAACGTACATTT
TTCCTTTGGTAATCATGTTTAGTTTTTTGCCAAACAAAGAGCATATGCGGGAAGTTCTGCTTTTCTGTTTCAATTTGAAG
AAATTTTCTGCCAAATAGCATTAAATGCTTGTAGAGACCTATGGTGACAGTGCTTTATCGGAAACAACGTGCAGAGATTG
GTTTTGTCGGTTCAAAGATGGCAATTTTGACCTGAGCGACAAGAAGTGTGAAAATCGGCCCAGGAAGGTTAAGGACCATC
AATTGCAGGCTCTTGTGGATGAGCACGATACCCAATTGCAAAAAATGCTTGCCGAGCAATTGGGTGTTACTCAACCAGTC
ATTTCTATGCGTTTACAAGCCATGGGAAAGGTTCAAAAAATCTGAAAATGGGTTCCGCATAAATTGAACGATAGGCAGAT
GAAGCGACGCAAAAACACATGCGAAATCTTGCTCGCCAGACAAAAAAGAAAGTCGTTCCTGCATCTGATTGTGACTGGCG
ATTAAAGTGGATATATTTCGAGAATCCTAAACGCAAGAAATCGTAGGTTGATCTCAGCCAACCATCAACATCTTCCCCAA
GACCAAATCGCTTCGGAAGGAAGACTGCTGTGCATTTGGTAAGATCAGCAGGGATCGTCTACTATGAGATGTTGAAACCT
GGTGAAACTGTCGATGCCCACTACTACCAACAACAACTGATCAAATTGCACCGTGCTCTGTGTGAAAAAAGGCCAAGTTA
TCAACAAAGACATGACATACTGATTTTCCTCCATGACAACGCACCACCGTACACGTCAAATGTGGTTCGAAACTACTGGG
AGGTGCTACCCCATCCACCAGACCTCGCCCCTGACTACCAGCTGTTTTCGTCGATGGGCTACGCGCTCGCTGAGCAGCAC
TTCAATTCTTATGAAAATGTTCGAAAATGGCTTGATGAGTAGTTTGCCTCAAAAGAGAAGGAATTTTTTTGGCGTGGTAT
CCACAAATTACCCGAGAGAGGGGAAAAATGTATAGTTAGCAAAGACCAGTACTTTGAATATATTTGTTTTTGTTTTCGAT
AACAAAAACATGTGTAATTCTGACCAAAAAACAGCGGATTTAAGCTTATACACTTGATA
>MZ489007
TATCAGGTGTATAAGCTTAAATCCGCTATTTGCTCATAAATGGCGTTAGTGAGCGTATTAAGCATCCATGGACACGCCAT
ACTACTTATAACAGTTTGAGATCAGCTATCAACATTGATCAGTGCACAACATTAGCAATTTCATACAACGTACATTTTTC
TTTTGGTAATCATGTCTAGTTTTTTGCCAAACAAAAAGCATATGCGGGAAGTTCTGCTTTTCTATTTAAATTTGAAGAAA
TCGTCTGCAAAATCACATCAAATGCTTGTAGAGACCTATGGTAACAGTTTTTTATCGGAAAAAAAGTGCAGAGATTGGTT
TCGTTGGTTCAAGGACGGCAATTTTGACCTGAGCGACAAGAAGCGTGAAAATCGGCCCAGGAAGGTTGAGGACCATCAAT
TGTAGGCTCTTGTGGACGAGGACGATACCCAATCGCAAAAAATGCTTGCAGAGCAATTGGGTGTTACTCAACCAGTCATT
TACATGCGTCTACGAGCCATGGGAAAAGTTCAAAAATTGAAAAATGGGTTCCGCATGAATCGAATGATAGGCAGATGGAG
CAACACAAAAACACGTGCAAAATCTTGCTCGCCAGACAAAAAAGAAAATCATTCCTGCATCGGATTGTGACTGGCAATAA
AAAGTGGATACATTTCGAGAATCCTAAACGCAAGAAATCGTGGGTTGATCCCGGCCAACCATCAACATCTTTCCCATGAC
CAAATCGTTTCGGACGAAAGACTGCTGTGCATTTGGTGGAATCAGCAGGGTATCGTCTACTATGAGATGTTGAAGTTTGG
TGAAACTGCCGATGCCCATCAATACCAACAACAACTAATCAAATTGCACCGTGCTCTGTGTGAAAAATGCCGGATTATCA
ACAAATACATGACATGCTGATTTTCCTCCATGACAACGCACCACCGTACATGTCAAATGTTGTCCGAAACTACTGGGAGG
TGCTACCCCATCCATCAGACCTGGCTCCTGACTACCACCTATTTTCGTCGATGGACCACACGTTCTCTGAGCCGCACTTC
GATTCATATGAAAATGTCCTAAAATGGCTTGATGAGTGGTTCGCCTCAAAAGAGAAGGAATTTTTTTGGCGTGGTATCCA
CAAATTACCGGAGAGATGGGGAAAATGTATAGTTAGCGAGGACCAGTACTTTGAATAAATTTGTTTTTGCCTTCAATGAA
AAGAACATGTGTATTTCTGATTAAAAAACAGCGGATTTAAGCTTATACAACTGATA
>MZ489008
TATCAGGTGTATAAGCTTAAATCCGCTATTTGCTCATAAATGACGTTAGTGAACGTTTTAAGCTTCCATGAACACGCCAT
ACTATTTATGATAGTTTGAGATCAACTATCAACATTAATCAGTGCACATCATTAGCAATTTCATACAGCAACGTATATTT
TTCCTTTAGTAATCATGCCTAGTTTTTTGCCAAACATAGAGCATATGCGGGAAGTTCTGCTTTTCTGTTTCAATTTGAAG
AAATCGTTTGCCAAATCGCATTATATGCTTTTAAAGATCTATGGTGACAGAGCTTTATCGGAAACAACGTGCAGAGATTG
GTTTCGTCAGTTCAAAGACCGAAATTTTGACCTGAGCGACAAGAAGCGTGGAAATCGGCCCAGGAAGGTTAAGGACCATC
AATTGCAAGCTCTTGTGAACGAGGACGATACCCAATCGCAAAAGATGCTTGCCAAGCAATTGGGTGTTACTCAACCAGCC
ATTCCTATGTGTCGACGAGCCATGGGAAAGGTTCAAAAAATCGGAAAATGGGTTCCGCATGAATTAAACGGTAAGCAGAT
GGAGTTACGTCAAAACACATGTGAAGTCTTGCTCGCCAGACAAAAAAAAAAGTCGTTCCTTTATCGTATTGGGACTGGCG
ATAAAAAGTGAATGTATTTCGAGAATCCTAAACACAAGAAATCGTGGGTTGACCTGGCCAATCATCAACATCTTCCCCAA
GACCAACTCGCTTCGGACGGAAGACTGCTGTGTATTTGGTGGGATCAGCAGGGTATTGTCTACTATGAGATATTGAAACC
TAGTGAAACTTTCGATGTCCACCGCTACCACCAACAACTAATCAAATTGCACTGTTCTCTGCGTGAAAAAAGGCCGGGTT
ATCAACAAAGACATGACATGCTGATTTTCCTCTATGACAACGCACCACCATACACGTCAAATGTGGTCTAAAACTAGTGG
GAGGTGCTACCCCATTCACCAGATCTGGTTCCTGACTACCACCATTTTTGTCGATGAGCCACGCGTTCACTGAGCAGCAC
TTCAATTTTTATGAAGATATCCGAAAATGGCTTGATGAGTGGTTTGCCTCAAAAAAGAAGGATTTTTTTTGGCATGGTAT
CCACAAATTACTCGAGAGATGGGGAAAATGTATAGTTAGCGAGGACCAGTACTTTGAATAAATTTTTTTTTGTTCTTGAT
GAAAAAAACATGTGTATTTCTGACTAAAAAACAGCGGATTTAAGCTTATACACCTGATA
>MZ489009
TATAAGCTTAAATCCGCTATTTGCTCATAAATGGCGTTAGTGAGCGTATTAAGCATCCATGGACACGCCATACTACTTAT
AACAGTTCAACATTGATCAGTGCACAACATTAGCAATTTCATACAACGTACATTTTTCTTTTGGTAATCATGTCTAGTTT
TTTGCCAAACAAAAAGCATATGCGGGAAGTTCTGCTTTTCTATTTAAATTTGAAGAAATCGTCTGCAAAATCACATCAAA
TGCTTGTAGAGACCTATGGTAACAGTTTTTTATCGGAAAAAACGTGCAGAGATTGGTTTCGTTGGTTCAAGGACGGCAAT
TTTGACCTGAGCGACAAGAAGCGTGAAAATCGGCCCAGGAAGGTTGAGGACCATCAATTGTAGGCTCTTGTGGACGAGGA
CGATCAATCGCAAAAAATGCTTGCAGAGCAATTGGGTGTTACTCAACCAGTCATTTACATGCGTCTACGAGCCATGGGAA
AAGTTCAAAAATTGAAAAATGGGTTCCGCATGAATCGAATGATAGGCAGATGGAGCAACACAAAAACACGTGCAAAATCT
TGCTCGCCAGACAAAAAAGAAAATCATTCCTGCATCGGATTGTGACTGGCAATAAAAAGTGGATACATTTCGAGAATCCT
AAACGCAAGAAATCGTGGGTTGATCCCGGCCAACCATCAACATCTTTCCCATGACCAAATCGCTTCGGACGGAAAACGTT
GCTGTGCATTTGGTGGAATCAGCAGGGTATCGTCTACTATGAGATGTTGAAGTTTGGTGAAACTGCCGATGCCCATCAAT
ACCAACAACAACTAATCAAATTGCACCGTGCTCTGTGTGAAAAATGCCGGATTATCAACAAATACATGACATGCTGATTT
TCCTCCATGACAACGCACCACCGTACATGTCAAATGTTGTCCGAAACTACTTGGAAACACTCAACTGGGAGGTGCTACCC
CATCCTGCTGAATCACCGGACCTGGCTCCATCTGACTACCACCTATTTTCGTCGATGGACCACACGTTCTCTGAGCCGCA
CTTCGATTCATATGAAAATGTCCTAAAATGGCTTGATGAGTGGTTCGCCTCAAAAGAGAAGGAATTTTTTTGGCGTGGTA
TCCACAAATTACCGGAGAGATGGGGAAAATGTATAGTTAGCGAGGACCAGTAGAATAAATTTGTTTTTGCCTTCAATGAA
AAGAACATGTGTATTTCTGATTAAAAAACAGCGGATTTAAGCTTATA
>MZ489010
TATCAGGCTGTATGTTTAAGCTTAAATCCGCTGTTTTCTCATAAATGGCGTTAGTGAGCGTATTAAGCTATCATGGACAC
GCCATACTATTTATAACAGTTCAACATTAATCAGTGCACATCATTAGCAATTTCATACAACAACGTACATTTTTCCTGTG
GTAATCATGTCTAGTTTATTGCCAGACAAAGAGCATATGGGGGAAGTTCTGCTTATCTGTTTCAATTTGAAGAAATCGTC
TGCCGAATCGCATAGAATGCTTGTAGAGGCCTATGGTGACAGTGCTTTATCGGAAACAACGTGCAGAAATTGGTTTCGTC
GGTTTAAAGACGACAATTTTGACCTGAGCGACAAAAAGCGTGAAAATCGGTCCAGGAAGTTCGAGGGCCATCAATTGCAG
GCTCTTTTGTACGAGGACGGATCAATCACAAAAAATGCTTGTCAAGCAATTGGGTGTTACTCAACCAGCCATTTCCATGC
GTCTACGTGCCATGGGAAAAGTTCAACAAATCGGAAAATGGGTGCCGCATGAATTGAACGATAGGCAGATGAAGCGACGC
CAAAACACATGCGAAATCTTGCTCACCAGACAAAAAAGAAAGTCGTTCCTGCATCGGATTGTGACTGGCGATGAAAAGTG
GATATATTTTGAGAATCTTAAACGCAAGAAATCGTAGGTTGATCCCGGCCAATCATCAACATCTTCCCTAAGATCAAATC
GTTTCGGATGGAAGACGTTACTGTGCATTTGGTGGGATCAGCAGGGTATCGTCTACTATTAAATGTTGAAACCTGGCGAA
ACTAACGATGCCCACCACTACCACCAGCAATTGATCAAATTGCACGATGCTCTGCGTGAAAAAAGGCCGGATTATCAACA
AAGACATGACAAGCAGATTTTCCTCCATGACAACGCATCACCGCACACGTCAAATGTGGTTCGAAATTACTTGGAGACAC
TCAACTGGGAGGTGCTATCCCATCTCGTTTATTCACTAGACTTGGCTCCTTTTGACTACCACCTGTTTTCGACGATGGAC
CACGCGCTCGCTTAGCAGCACTTAGATTCTTACGAAGATGTCCGAAAATGGCTTGATGAGTGGTTTGCCTCAAAAGAGAA
GAAATTTTTTTGGTGTGTTATCCACAAATTGCCCGAGATTTGGAAAAAATGTGTAACTAGGGAGGGCCAATAGAATAAGT
TTGTTTTTGTTTTCTATGAAAAAAACATGTGTATTTCTGACTAAAAAACAGCGGATTCAAGTTTATACACCTGATA
>MZ489011
TATCAGGTGTATAAGCTTAAATCCGCTGTTTGCTCATAAATGGCGTTAGTGAGCGTATTAAGCTTCCATGGACACGCCAT
ACTATCTATAATAGTTTGAAATCAGCTATCAATATTAATCAATGCATATCATTAGCAATCTCATACAACAACGTACATTT
TTCCTTTGGTAATCATATCTAGTTTTTTGCCAAACAAAGAGCATATGCGGGAAGTTCTGCTTTTCTGTTTCAATTTGAAG
AAATCGTCTACCATCGAATGCTTATAGAGATTTATGGTGACAATGCTTTATCGGGAACAACGTGCAGAGATTGGTTTCGT
CGGTTCAAAGACGGAAATTTTGACCTGAGCGTCAAGAAGCGTGAAAATTGGCTCAGGAAGGTTGAGGACCATCAATTGCA
GGTTCTTGTGGACGAGGACGATACCCAATCGCAAAAAATGCTTGCCGAGCAATTGGGAAAAGATCAAAAAATCGGAAAAT
GGGTTCCGTATGAATTGAACGATAGGCAGATGGAGCGACGTCAAAACACATGCGAAATCTTGCTCGTCAGACAAAAAAGA
AAGTCGTTCCTGCATCGGGTTGTGATTGGCGATGAAAAGTGAATATATTTCGAAAATCCTAAACGCGAAAAATTGTGGGT
TGATCCCGGCCAACCATCAACATCTTCCCCAAGACCAAATCGCTTCGGACGGAAGACTGCTGTGCATTTGGTGGGATCAG
CAGAGTTTCGTCTACTATGAGATGTTGAAACTTGGTGAAACTATCGATACCCACCATTACCACCAACAACTGATCAAATT
GCACTGTTCTCTGCGTGAAAAAAGGCCGGATTATCAACAAAGACATGACATGCTGATTTTTCTCCATGATAACGCACCAC
CGTACACGTCAAATGTGGTCCGAAATTACTGGGAGGTGCTACTCCATCCACCAGATCTGGCTCCTGACTATCACCTATTT
TCGTCGATGGGCCACGCGCTCGCTGAGCAGCACTTCGATTTTTATGAAGATGTCCGAAAATGGCTTGATGAGTGGTTTGC
CTAAAAAAAGAAGGAATTTTTTTGGCGTGGTATCCACAAATTACTCGAGAGATGGGAAAAATGTATAGTTAGCGAGGACC
AGTATTTTGAATAAATTTATTTTTGCTTTCGATACAAAAAACATGTGTATTTCTGACTAAAAAACAGCGGATTTAAGCTT
ATACACCTGATA
>MZ489012
TAGGTGTACAAATAGAAATCCTCCATTTTCCAATAGATGGCGTCAGCAGTAAAATGCTGGTCAAAAATATTAGATCAGAA
ACGTCAAATGATAAGTTACGCATGTGTAACAACTCCTTATCATTACATTTGTGATTCTTTATCGGTGTCATATATTTTTT
TGTGCGGGAAAATGTCTAAATTTGAACCGAATAAGCGTCATTTGCGGGAAGTTTTAGCTTTTTGCCTTCAATTCGAAAAA
ATCCGCGGCTGAGATGCGTCGAATGATTGTGGAAACTTATGGTGAGGATTCTATTTGAGAAAGAACGTGTCGCGAATGGT
TTCAACGCTACAAAAGTGGTGATTTTGACGTGGAAGATAAGAAGCATCCCGGACTGGTGAAAAAGTTTGAAGACGCAGAA
TTGGAAGCATTACTGGATGAATATCCATGTCAAACGCAAAAAGAACTTGCAGAGTCATTGGATGCGACTCATCAAGCCAT
TTCTCATCGTTTGAAAGCTTTGAAAATGATCCAAAAACAAGGAAATTTGGTGCCATACGAGTTGAAGCCAAGAGACGTCG
AACGTAATTTTTTCACGTGCGAACAACTGCTCCAGCGGCAAAAAAGGAAGGGTTTTTTACATCGTATTGTGACTGGTGAT
GAAACGTGGATTCATTACGATAATCCAAAACGAAAAAAATTGTGGAAGCGCCCCGGCCATGCATCAACATCGACGGTCAA
ACCAAACATACATGGTTCGAAGCTCATGCTGTGTATTTGGAGGGACCAGCTCGTGGTTTATTATGAGCTATTGCGACAGG
GGTGAAATCATCACAGGAGATTGCTACCGAGTACAACTAATGCGTTTGAGTCAAGCGTTGAAGGAAAAACAGCCACAATT
CGAGCAAAGACATGATACAGTGATTTGACAGCACGACAACGCTCGGCCACATGTTGCTAATGTCGTTAAAACCTACCTGG
AAACACTGAGTTGGGAAGTCCTACCCCACCCGCCGTATTCTCCAGACTACCACCTGTTCTAATCGATGACCATGGTCTGG
CTGAGCAACACTTCCATTCTTACGAAGAGACCAAAAATTGGGTTGATTTGTGGATCGCTTCAAAAGATGAGCAGTTTTTT
CAACGCGAAATCCATATGCTACCAGAAAGATGGCAAAAAGTCGTGGTTAGCGATAAACAATATTTTGAAAAATAAATATG
TTAACATTTTTCCACAATAAAGCCTCAAATTATGAAAAATAACGGCGGTTTTCCATTTATACACCTA
>MZ489013
TACGTCGGTTGCCTTTTAAGTTTTGGGATGTAATTATACCTGTGGTACCACGTCAAATCTAATATTAGAACGGGATATTT
GACGTGTTTGGTAGCATATGGTATTAGAGCTTTTTGCGTTGTGAGTGATATTAGTATGATTTACAGTGATTTGAAAAGCA
CGTCGGCAGAAAAATGGAATTAAATCGTAAACATTTCTGTCCAGTGATTTACTACGATTTTCGACGTGGATTAACTCAAC
AACAGTGTATCGATCAACTTGTTTCGACTTTTGGTGATGAAGCACTATTCCGGGCTACTATGTTTCACTGATTTTCTGAA
TTTAAACGTGGTCGTTGTTCGCTCAAGAATGAATTTCGTGAAGGTCGTCCAATATCGGTGGTTTTGCCAGAAAACATCGA
TGCTTTACGCGAGATGATAAAACTAGACCATCATGTGATTTATCGTGAGATTGAGGCATCCCTAGGCATGAATTTCACCA
GTATACCTTCAATATTGCATGAACATTTGGTCGTAAAAGATTTGTTTGTGTTGGACCCTATACAATTTGGCAACCGCTCA
AAAAAAGGCTCGTGTAGATTGGTGCACAGAAATGTTGGAAAAATACAGTCATGGCACTTCAAAAGTCGTCTATAAAATCG
TGACAGTTGACGAATCATGGATTTATGCATATGATCTGGAAAGTAAACAGCAGTCGATTGTATGGGTCTTTCAAGGTGAG
CCAAATTCAACAAAAGTTGTTCACGCACGAAGCTCTTCGAAGCAAAAGGTCGCCTGTTTCTTCGGCATAACTGGACATGT
GACAACTGTTCTATTAGAACAATGTAGGGCGGTCAATTCTGAATGGTACACAACCATTTGCTTGCCAAAAGTCTTCGGAG
AAATAAGGAAAAAACCCGCCGAAAATGGACCATTTTCCACCACGACAATGCGAGCACTCACACATCGGCTCAGACAATTG
CCCATCTTACCGGGCGAATATCGAATTGATTGGTCCATCTGCCATACAGCCCTGATTTGGCACCAATGACTTTTTTCCAT
TCTCGCACATCAAAAATAAATTGCGCGGTCAACATTTTCCGACGCCTGAAGAAGCAGTTGATGTGTTCAAAATGCATTTT
GGAGGTACTTCAATCGGAGTGGAAAAAGTGCTTCGAAAATTGGTTCAAACGCATGCAAAAAGTGTATTGATTTTCATGGA
GAATATTTTGAAAAACAGTAAAGCCATTTTTAATGGTTAGTATTATATTGTATTTTTTTGTTGCAATACTTAAAAGGCAA
CCTACGTA
>MZ489014
TACTACTGTGGGCAAAAAATAGTAAGACTTTTTAATTTAAATTTCGCGCGGAAATCCATTCGTCGAAATATTTTTTTTCT
ACGTTGGTATGACTGTCAGTGACATCTGTGCCAATTATCACATCAAAATCATCATTAGTGTTTAGTATACGCTTGTCTTT
CTGAAGTATAAGAAGTGCATTCGGCGATTTTTACAATGAGTGAAATTATTCAACAAAGAAGTTCCATTTTGTGTGCGGAA
TCAAATTTCTGGTGCTGAAACGTTCAGAATGTTGCAAAAGGCCTTCGGTGATAATTGTATGTCGCGAGCAAGTGTTTTTG
ATTGGTACAAATTGTTCAAAGAGGGTCGAGAACGCGTTGACGACGAACCACGTCCAGGACGGCCATCAACATCAACTGAT
GATCAACACGTCAATAAAATCAAGGAATTGGTGCTCGAGAATCGACGATTAACAGTCAGAGACCTTACTGGTATCGTTGG
AATTCGGAAGGATCAGTGGAAACCATTTTAAAAGATCATTTGGGCCTAAGAAAAGTGAAAGCACGATTGGTTCCAAAATC
ACTCAATTTTCTTTAAAAACAGCGTCGCGTTGACGTCTGTGAAACAATGCTTTCCGACTACCAGGATGTCATGAAACGTA
TTATAACTGGCGACGAGTCTTGGATCTATGCTTACGACCCGGAAACAGACGATCAATCGGCCGAATATCGTGCCAAAGGT
GAGCCGAAGCCGAAAAAACCACGTCAAAGCAAGTCAAAAATCAAGGTCATGTTGACAGTTTTCTTCGATCATCGAGGTGT
GGTGCACTCCGAATTCCTTCCGACCGGCCAAACTGTCAACAAGGAATACTATTTGAGTGTTATGCGTCGTTTGCGCGAAG
CTATTCGTAAAAAGAGGCCGGAATTATGGGCCGACAACTCTTGGTTTTTGCACCACGATAATGCACCGTCGCATACTGCA
TTGATTCTTCGTGAGTTTTTCGCCAAAAATTCAACAAATATCGTTCCACAACCACCGTATTCGCCTGATTTAGCTCCGTG
TGACTTCTGGCTGTTCAGCAAACTCAAACAACCGCTCCGGGGAAACCGTTTTGAGTCAATTGAAGACATTAAACGTGAAT
CGCTACGCGCATTGAAGGCTATTCCGGAAATTGACTTTAACAACTGTTTCGAGGATTGGAAAAAATGTTGGCATAAGTGT
ATTGGGGTCGGGGAGGATTACTTTGAGGGGGACGAAATAGATTTGGCAGAATAAATAAAGAATTTTAAAATTATGAACAA
AGTCTTACTATTTTTTGCCCATGGTAGTA
>MZ489015
TACGTAGGTTGCCTTTTAAGTTTTGCGATGTAATTACACCTGTGGTACTACGTCAAATCTAATATTAGAACGGGATATTT
GACGTGTTTGATAGCATATGTTATCAGAACGTTTTGTGATACCTGTGCAATTAGTGTGGTTTACAGTGACTTGAAAAGTA
CTGCCGAAAAATGGAATTAAATCGTGAAAATTTCCGTGCGATGATTTACTACGACATTCGACGTGGATTGACTCAACAAT
AGTATGTCGATCAACTTGTTTCAACTTTAGATGTTGAAGTAACACACCGGTCACCGTGTCTCGCTGGTTTTCTGAATTTA
ATCGTGATCGATTTAATCACTCAAGGATGAATTTCGTGAAGGTTGTCCAAAATCAGCGGTTTTACCAGAAAACATCGATG
TTGTAAGCGAGATGATAAAACTAGACCGTCATGTGACTTATCGTGAGATTGAGGCATCCCTATACATGAGTTCCACCGTT
GTACATTCAATATTGCATGAACATTTGGTCGTTAAAAATATTTGTTCACGTTGGATCCCACACAATTTGACAACCGCTCA
AAAAAAGACTCGTGTAAATTGGTGCACAGAAATGTTGCAAAAATACAGTCGTAGCACTACAAAAAATGTCTATAAATTCG
TAACAGGTGACGAATCATAGATTTATGCATATGATCCGTAAAGTAAACAGCAGTCGATTATATGGGTAAGCCAAATCCAA
CAAAAATTGTTCGCGCACGAAGCTCTTCGAAGTAAATGGTCGCCTGTTTCTTCGGCATAACTGGACATGTGGCAACTGTA
CTACTAGAACAATGTAGAACGGTTTAGTAAATAATCGTTTGCTTGCCAGAAGTCTTCGGAGAAATAAGGAAAAAAAACCA
CCAAAAACCGATCATTCTCCACCACGACAATGCGAGCTCTTACACATCGGCTCAAACAACCGCCCCTCTTACCGGCCAAA
ACATCGAATTGATGGGTCATCCACCATATAGCCCTGATTTGGCACCCAATGACTTCATTCCATTCCTACACATCAAAAAT
AAATTGCGTAGTCAACGTTTTCCGACGCCTGAAGAAGCAGTTGATGCGTTCAAAATGCATGTTTTGGAGGTACCTCAATC
GGAGTAGAAAAAGTGCTTCGAAAATTAGTTCAAACGCATGAAAAAGTGTATTGATCTTCATGGAGAATATTTTGAAAAAC
AATAAAGCCATTTTTAATGATTAATATTTTATTGTATTTTTTTGTCGTAAAACTTAAAAGGCAACCTACGTA
>MZ489016
TACGTAGGTTGCCTTTTAAGTTTTGCGATGTAATTACGCCTGTGTTACTACGTCAGATCTAATATTAGAACGGAATATTT
GACGTGTTCGATAGCATATGTTATCAGAACGTTTTGCGATACGAGTGCTATTAGTGTGGTTTACAGTGACTTGAAAAATA
CATCTCGGCCGAAAAACGGAATTAAATCGTGAACATTTCCGTGCGATGATTTACTACGACTTTCGACGTGGATTAACTCA
ACAACAGTAGGTCGATCAACTTGTTTCGACTTCTGGTGATGAAGCACCACACCGGGCCGCCGTGTTCCGCTGGTTTTCTG
AATTTAATCGTGGTCGTCGTTCGCTCAATGATGAATTTCGTGAAGGTCGTCCAAAATCGGTGGTTTCGCCAGAAAACATC
GATGCTGTACGCGAGATGATAAAACTAGACCGTCATGTGACTCGTCGTGAGACTGAGGCATCCCTAGGCATGAGTTCCGC
CGGTGTACATCCAATATTGCATGAACGTTTGGTCGTCAAAAAGATTTGTTCGCGTTGGACCCCACACAATTCGACAACCG
CTCAAAAAAAGGCTTGTGTAGATTGGTGCGCAGAAATGTTGAAAAATACAGTCGTGGCACTTCGAAAGACGTCTCGTGAC
AGGTGACGAATCATGGATGTATGCATATGGTCCGGAAAGTAAACAGCACTCGACCGTATGGGTGTTTCAAGGTGAGCCGA
ATGCAACAAGAGTTGTTCGCGCACCAAGCTCTTCGAAGCAAACGGTCGCCTGTTTCTTCGGCATGACCGGACACGTGGCA
ACTGTACCGTATTAGAAATAACGTAGGACGGTCGATTCCGAACGACACACAACCATTCGCTTGCCAAGAAGTCTCCGGAG
AAATAAGGACGAAAAACCCGCCGAGGACGGATCGTTGTCCACCACGACAACGCGAACTCTCGCACACATCGGCTCAAACA
ATCGCCTATCTTACCGGCCAAAACATCGAATTGATGGGTCGTCCGCCATACGGCTCTGGTTCGGCACCCGATGACTCCTT
TCCATTCTCGCACATCGAAAACACATCGCGTGGTCGACGTTTTCCGACGCCTGAAGAAGCAGTCGATGCGCTCGAAATGC
ATATGTTTCGGACGTGCCTCAGTCGGAGTGGGAAAAGCGCTTCGAAAATTGGTTCAAACGCATGCGAAAGTGTTCATGGA
GAATATTTTGAGAAACAACAAAGCCATTTTTAACGATTGACATTGTATTGTATTTTTTTTGTCGCAAAACTTAAAAGGCA
ACCTACGTA
>MZ489017
TACGTAGGTGGCCTTTTAAATTTTGCGATGTAATTACACCTGTGTTACTACGTCAAATCTAATATTATAACGGGATATTT
GACGTGTTTGATAGCATATGTTATCAGAACGTTTTGCGATACGAGTGCTACTATTAATGCGGTTCACAGTGACTTGAAAA
ATACATCTCGGCCAAAAAATGGAATTAAATCGTGAACATTTCCGTGCGATGATTTACTACGACTTTCGACGTGGATTAAC
TCAACAACAGTGTGTCGAGATCAACTTGTTTCGACTATTGGTAATAAAGCACCACATCGGGCCACTGTGTTTCGCTGGTT
TTCTGAATTCAATCGTGGTCGTCGTTCGCTCAAGGATGAATTTCGTGAAGGTCGTCCAAAATCGGTGGTTTTGCCAAAAA
AACATCGATGCTGTCCGCGAGATGATAAAACTAGACCGTCATGTGACTTATCGTGAGATTGAGGCACCTCTAAGCATGAG
TTCCACCAGTGTACATTCGATATTGTATGAACATTTGGTCGTCAAAAAGATTTGTTCCCGTTGGATCTCACACAATTTGA
CAACCGCTCAAAAAAAGGTTTGTGTAGATTGGTGCACAGAAATGTTGAAAAAATACAGCCGTGGCTCTTCAAAAAGTCGT
TTAGAAGATCGTGACAGGTGACGAACCGTGGATTTATGCATATGATCCAGAATGTAAACAGCAGTCGACTGTATGGGTCT
TTCAAGGTGAGCCAAATCCGACAAAAGTTGTTCGCGTACGAATTTCTTCGAAGCCAATTGTCGCCCGTTCCTTCGGCATA
ACTGGACATGTGACAACTGTACTATTAGAACAACGCAGGACGGTCAATTCTGAATGGTACACAGCCATTTGCTTGCCAGA
AGTCTACGGGGAAATAGGGGGGAAAAAACCGCCGTAGACGGTTCATTCTCTACCACGACAATGCGAGCTTTCCTCACACA
TCGGCTCAAACAACCGCCGCCTATCTTGCCGGCCAAAACATCGAATTGACGAGTCATGCCGTCAATACAGCCCTGATTTG
GCACCCAACGACTTCTTTCTATTCCCGCGCATCAAAAATAAATTGCGTGGTCAACGCTTTTCGACTCCTGAAAAAGCAGT
TGATGCGTTCAAAATGCATGTTTTGAGGAGATACCTCAATCGGAGTGGAAAAAGTGTTTTAAAAATTGGTTCAAACGCAT
GCAAAAGTGTATTGATCTTCATGGAAAATACTTTGAAAACCAATAAAGCTATTTTTAATGATTAATATTATATTATATTT
TTTTATTTTGTCGCAAAACTTAAAAGGCAACCTACGTA
>MZ489018
TACGTAGGTTGCTTTTTAAGTTTTGCGATGTAATTATACCTGTGGTAATAGGTCAAATCTAATATTAGAACAGGATATTT
GACGTGTTTGTTAGCATATGTTATCAGAACGTTTTGCGATACGAGTGCTATTAGTGTGGTTTACAATGACTTAAAAAATA
CATCTCGGCCGAAAAATGGAATTAAATCATGAAAATTTCCGTGCGATGATTTACTACGACTTTCAACATTAACTCAACAA
CAGTGTGTCGATCAACTTGTTTCGACTTTTAGTGGTGAAGCACCACACCGGGCCACCGTGTTTCGCTGGTTTTCTGAATT
TAATCGTGGTGGTCGTTCGCTCAAGTATGAATTTCGTGTAGGTCGTCCAAAATCGGTGGTTTTGCCAGAAAACATCGATG
CTGTACGCGAGATGATAAAACTAGACCATCATGTGACTTACTGTGAGATTGAGGTATCTCTAGGCATGAGTTCCACTAGT
GTACATTCAATATTGCATAAACATTTAGTCGTTAAAAAGATTTGTTCGCGTTGGATCTCACACAATTTGATAACTGCTCA
AAAAAAAAAAAGACTCGTGTAGATCGGTGCACAGAAATGTTGAAAAAATACAGTCGTGGCACTTCAAAAGACGTCTATAA
AATCGTGACAGGTTACAAATCATGAATTTATGCATATGATCCGGAAAGTAAACAGCAGTCGATTGTATGGGTCTTTTAAG
GTGAGCCAAATTCAACAAAAGTTGTTCGCGCACGAAGCTCTTCGAAGCAAATGGTCGCTTGTTTCTTTGGTATAACTGGA
CATGTGGTAACTGTATTATTAAAACAATGTAGGACGGTCAATTCTGAACGGTACACAACCATTTGCTTGCCAGAAGTCTT
CGGAGGAATAAGGAAAAAAAGCCGCCAATGACGGATCATTCTCCACCACGACAATGCGAGCTTTCACACATCGGCTCAAA
CAACCGCTTATCTCACAGGCCAAAAGATCGAATTGATGGGTCATCCGCCATACAGCGCTGATTTGGCACCCAATGACTTC
TTTCCATTCCCGCACATCAAAAATAAATTGCGTGGTTAACGTTTTGCGACGCCTGAAGAAGCAGTTGATGCGTTCAAAAT
GCATGTTTTGGAGGCACCTCAATCGAAGTGGAAAAAGTGCTTCGAAAATTAGTTCAAACGCATAGAAAAGTGTATTGATT
TTCATGGAGAATATTTTGAAAAACAATAAAGCCGTTTTTAATGATTAATATTATATTGTATTTTTTTGTCGCAAAACTTA
AAAGGCAACCTACGTA
>MZ489019
TACGTAAGTTGCCTTTCAAGTTTTGCGATGTAATTACACCTGTTACTACGTCAAATCTAATATTAGAACGGGATATTTGA
CGTGCTTAATAGCATATGTTATCAGAACGTTTTGTGATACGAGTGCTATTAGTGTGGTTTACAGTGACTTGAAAAATACA
TCTCAGCCGAAAAATGGTATTAAATCGTGAACATTTCCGAGCGATGATTTACTACGACTTTCGACGTGGACTAACTCAAC
AACAGTGTGTCGATCAACTTGTTTCGACTTTTGGTGTTGAAGTAACACATCGGGTCACCGTGTTTCGCTGTTTTTTTGAA
TTTAATCGTGGTTATCGTTCACTCAAGGATTAATTTCGTGAAGGTCGTCCAAAATCGGTGGTTTTGCCAGAAAACATCGA
TGCAATACGCGATATGATAAAACTAGACCGTCATGTGATTTATCATGAGATTGAGGCAATCCTAGGCATGAGTCCCACCA
GTGTACATTCAATATTACATGATCATTTGGTCGTTAAAAAGATTTGTTCGCGTTGGATCCCACACAATTTGACAACCGCT
CAAAAAAAGGCTCGTGTAGATTGGGGCACAGAAATGTTGCAAAAATACAGTCGTGGCACTTCAAAAGACGTCTATAAGAA
CGTGACAGGTGACGAATCATTGATTTATGCATATGATCCGGAAAGTAAACAGCAGTCGACTGTATGGGTCTTTCAAAGTG
AGCCAAATCCAATAAAAGTTGTTCGCGCACGAAGTTCTTCGAAGCAAATGGTCGCCTATTTCTTTGGCATTACTGGACAT
GTGGCAACTGTACTATTAGAACAACGTAAAGCAGTAAATTCTGAATGGTACACAACCATTTGCTTGCCAGAAGTCTTCGG
AGAAGTAAGGAAAAAAAACCACCGAAGACGCATCATTCTCCACCACGACAATGCGAGCTCTCACACATCGGCTCAAACAA
CCGCCTATCTTACCGGCCAAAACATCGAATTAATGGGTCATCCGCCATACAGTCCTGATTTGGCATCCAATGACTTCTTT
TTATTCCCGCACATCAAAAATAAATTGCGTAGTCAACGTTTTCCGACGCCTGAAGAAGCATTTGATGCGTTCAAAATGCA
TGTTTTGGATGTACCTCAATCGGAGTGGAAAAATTGCTTCGAAAATAGGTTCAAACGCATGCAAAAGTGTATTGTTCTTC
ATGGAGAATATTTTGAAAAACAATAAAGCCATTTTTAATGATTAATATTATATTGTATTTTTTTGTCGCAAAACTTAAAA
GGCAACCTACCTA
>MZ489020
TACCAGGTCTATAAACATGAAACCGGAATTTGCCTATAAATACCTCTAGCTATTAATGTAGTTATTCCTAAATCGCATAA
TTGACGTTATTTCCATGTTAACATTTGAAAAAAGATATTCAACTCATAACAATACAAGTTTCATACAACTGCGTATTTTA
TAATAGCATTGAACATGTTGAATTTTGTGCCCGTAAAATGGGATTTGCAAAGTGCATTAATTTTCTGTTACCATTTGAAA
AAACTGTTTCAGAATCGCATCGAATGCTTGTCGAAGCTTACGATAAGCATACTCTTGGAAAATCACAGTGCTTTATGTGG
TTTAAAAAATTCAAAATAGGCGATTTTGACGTGAGAAACGAAGAACGTTGAAGACCAACGAAAAAATTTGAAGACAGCGA
TTTGCAAGAATTATTGAATGAAGATGTCTCTCAACCACAACAATAAATCGTAGATCAATTAAATGTGACACGAGACCGTT
TTCTTACGCTTAAAAGCCAAGGGAGAGATATAGAAGATGGGTTCCACATGAACTGAATAAAAGACAGCATGAAAACCTAC
AAACCATTTGTGAAATTTCACAGGTACAAAAAGAAAGTCATCTCTCCATCGAATTGTGACTGGCGATGAAAAGTGGATAT
ATATTGAGTATCCAAAACGTAAAAAATTATAGGTAACTCCAGGCAAACCATTGACATTGAATGCAAGGCCAAATCGCTAT
AGACTGAAGACAATGCTCTGTGTTAGGTGTGATCAGAAGGGTGTGATCTATTATGAACTATTAAAACTTGGCGAAACTGT
TAATACTAAGTGCTACCGACAACAAATGATCGATTTAAATCAAGCTTTGCGTGAAAAACGACCAGAATATCAAAAAAGAC
AACATAAAGTGATTTTGCTTCATGATAACGTGTAATCACACACAGCAAAACTGGTCAAAGAAACGATCGAGGCGTTTAGT
TGGGAAATACTTACGCATGCAGCTTATTCACCAGACTTGGCTCTATCTGATTACTATTTGTTTGCATCGATGGACACGCA
CTTGTTGAACAGTGCTTCACTTTTTACGAAAATGTACGAAAATGGCTCGATGACTGGGCCGCCTCAAAAGAACAACAGTT
TTTTTTTGGCGAAGCATTCGCAAATTACCTGACAGATTGGAAAAATCTATAGCTAGCAATGAGCAATACTTTAAATTAAA
TATTTGTTATCTATTTCATATAATAAACGTGTATTTTCTGTACAAATATTCCGGTTTCATATTTACAGACTGGGTA
>MZ489021
TACCAGGTCTGTGAATATGAAACCGGAATTCCCCTATAAATACCTCTAGCTATCAATGTAGTTATTTCCAAACCGCATAA
TTGACGTATTTACATGTTTATATCTGACACAAGATATTCAACTCATAACAATACAAGTTTCATACAAATTCATAGTTTAT
AATAACATTGAACATGTTGAATTTTGTGCCCGGAAATTACGATTTGTGAATTTTGAAAAAACTGCTGCAGAATCGCATCG
AATGCTTGTCGAAGTTTACAGTGAGCATGCTCTTGAAAAATCAAAGTGCTTTGAGTGGTTTAAAAAATTCAAAATAGGCG
ATTTTAACCAAAAACCGAAACCACCAAAAAAATTTGAAGACAGCGCATTGCAAAAATTGTTGAATGAAGATGACTCTTAA
ACGCAACAACAACTCGCAGATCAATTAAATGTGACACGAGAAACCGTCTCCATACGCTTGAAAGCCACGAGAAAGATCCA
GAAGATGGGAAAATGGGTTCTACATGAGCTGAATGAAAGAAAGCAGGAAAACCGAAAAACCACTCGTGAAATGCTACTCG
CCAGGTACAGAAGAAAGTCATTTCTCCGTCGAATTGTGACTGGCGATGAAAAGTGGATATATTTTGAGAATCCAAAGCGT
AAAAAGTCATGGGTAACTCCAGGCGAACCATTGACATCAACTGCAAGGCCAAATCGCTATGGACGGAAGACAATGCTCTG
AGTTTGGTGGGATCAGAATGGTCTGATCTATTATGAACTACTAAAACCTGGCAAACTATTAGTACTGAGCACTACCGACA
ACAAATGATTGATTTAAATCAAGTTTTGTATGAAAAACGACCAAGATATCAAAAAAGACAACATAAAGTGATTTTGCTTC
ATGATAATGCACCATCACACAGCAAAACTACTGAAAGAAACGATCGAGGTGTTTATTTAGGAAATACTTTCACATAGAAA
GACTTATTCACTAGACTTGGCTCCATCTGATTATTATTTATTTGCATCGATGGTACACGCACTTGCTGAGCAGTGCTTCA
CTTCTACACTTCGAAAATGTACGGAAATGGCTCGATGACTGGATTGCCTCAAAAGAGCAACAGTTTTTTTGGCGAGGCAT
TCACAAATTACCTGACAGGTGGGAAAAATGTTTAGCTAGCAATGGGCAATATTTCGAATAAAATATCTGCTATCTATTTC
ATACAATAAACGTGTGTTTTCAGTACAAAAATTCCGGTTTCATATTTACAGATTTGGTA
>MZ489022
TACGAGGATCGGCTGTAAAGTCCCGGGGCTGACACAGAGATTGCGCTACTAGGTCAATTCTGCGCTAGTATCACATAGTA
CTATCTCTGACTACCCCGTGTTCGTAGTTTTAGGTCAGCATCTTGGTTAGTGTTTGATTGACAACATTTTAATCAAGATA
ATTTTGAAGTGTTCATGAAAATGGAAGATTTGGAATAACGGGCGGTCATAAAATACTTCCATTTAAAGGGTTTAACGCCA
AAACAAATCAAAGAAGAAATGGATAACACACTAAAAGACTCGGCTCCATCATATTCCATGGTGAAAAGGAGGGTATCAGA
ATTGAAAATGGGACCTATAAGCATAAGTGATGAGTCTCGATCCGGACGTCATGTGGAAGTGATAACTCCTGAAATGATTG
GAAAAATCTATCAAATCGTGCTGGAAGACCGCAGATTAAAATTGTTTGAGATAGCAGACTGTAAAAATATCAAAAGAACG
TGTGGGTAATATTTTAAATATTTTGGGCTTTAGCAAAGTCTGTGCGAGATGGGCGCCGCGTTTGCTAACACCTGACCAAA
TGCTGAAACGAAAAATCGTTTCAAGTGAGGATTTGGCGCTCTACCATAAAAATCCGAATTAATTTTTGAGACGTTTCATT
ACAATGGATGAGACTTGGATCCATCACTACACTTCTGAAAACAAATTACAATCAAAACAGTGGATTGCACCAGTTGAACC
GGCTTCAAAAAAGGCAAAGTCAATTTTGTCAGCTAACAAGGTTATGGCGAGTATTTTCTGGGATGCAAAAGGAGTTATTT
TTATTGATTATCTAGAAAAGGGAAAAAGTATCACTGGTGAATACTACGCGAATTTATTGCAGACGTTTGAGCCATGAAAT
AAAGGAAAAACGAAAACTCATCTGACAAAGAAAAAAGTCTAGTTTCACCATGACAATGCTCCAGCACATTCGTCAATCGT
TGCGATGGCGAAAATTTACGAACTAAAGTTCGAATTGCTTGATCATCCACCTTATTCGCCAGACTTAGCACCAAATGACT
ACTACCTATTTCCTAACCTCAAAAAACACCTTGGAGGAAAATGATTTCAGAGCAATGAGGAAGTAATTGATGGTGTAAAT
AGCTATTTTGAGGGACTCGACGAATCTCATTATAGAGATGGTTTAATTAAATAAGAACACCAATATGAAAAATGTATTAG
CCTTTCTGGAGATTATGTTGAGAAATGAAAAAGAAAAATGTGGTTTTCTTCGTTAGGCCTGGAACTTTTCAGCCGACCCT
CGTA
>MZ489023
ATTGGTGATCGCGCGATTGGAGTGGACTGGAATGGATAATGGGAGAGGACGGTCGCCAGTGGTCTCCGACTATCCGGCGA
GCGATAACGTGTTTTTACGTCGTACTAGTTTTCATCTCCCGTTCAAGCCACAATGCAGCGTTCGATAGAGCAAAGATTTG
CCATCAAGTTTTGTGTGAAACTTGGCCAGTCCCCAGTGAAAACTTTTCGTAAAATAAAGACGGCATTTGGTGATGATTCT
TTCGTCATTCTTTCGTCAACAAACGTCAAGTCTTCCGGTGGCACAAGGCCTTTTTAGAATGTCGTGAAAAGGTCAGCGAT
GAAGTCCACGTCGGATGGACATTAACGACCACCATCGATGAAAATGTGGTGTATGTGAGAGAAATTTTGAACACAGACTG
TCGGTTGAGTATCCGATTAGTATCACAAACATTAAATATCCCAAAAAGTATCGTTCACGAGATTGTGATGAACAATTTTC
AGATGCGAAAAGTGTGCGCGAAACTGGTGCCCAAAGTATTAACGGACGACCAAAGATCGCGCAGACTTGAAACGTGCCAG
AAACTTTGGAATTTGTGTAAAAGTGAACCTCATTTTTTAAATAACGTTATTAGGTGTTCGGCCTGAACGGTATCACCAAA
ACGAGTCTTGGGTGTTCGAGTATGACCCCGAAACAAAAAAGCAGAGTGCAGAATGGCACACCTTGGCCTCTCCTCGCCCA
ATGAAAGCTAAAATGAGCAAGTCAAATATCAAGACAATGGTCATCGTGTTCTTTGACATCAGATGACTTATTCACCATGA
GTTTGTTCCACATAGTACAACAATCAACGCCAAGTTCTACGTAGAAGTTCTAATGAGATTGAAATGAAGAGTTCATCGCG
TCCAGCCCGAAATTGCGGACAATTGGAAGTTGCACCACGACAATGTGCCAGCCCACACCGCCTTCCTTGTGACACAATTT
CTGGCTGATTTAAAGGTTCCAACGATTCCCCAGCCCCCCTATAATCCTAACTTGGCTCCCCTAGACTTCCTCCTGTTTCC
CCGATTGAACATTTCAATGAAAGGTGATCATTTTGGAACAGTTGACAAAGTCAGAGATGCATGTACCAGGACTCTAAAGG
ACATTCCAGAAGAGGCCTACCGTGATGCCTTTGATGCATAGAAATCTCGTTGAAAACGATGTATCGACGGAGGAGGATTA
TATTTTGAAACTTTTTAATGTAATACACCGATATGATCAATATATTTTTTTAAATTGACTTACTGGCATTACTTTTCGGA
CAAATCCTGTA
>MZ489024
TATACAGAGTTTGTACGAAAAGTAATGTCAGTGATTAATTTTAAATAATATTTGTCATTGTACGATTAGATTAGATTGGA
ATTGATAATGGGAGAAGTCAGGTATGCGACCACACAGTCGCCAGTGGTCTCCGACTATCTGGCGAGCGATAATATGTTTT
TCCGGCGTATTAGTTTTCGTCTCCCGTGCAAGCCACAATACAGCGTTCAATAGAGCAAAGATTTGCCATCAAGTTTTGTG
TGAAACTTGGCAAGTCCCCAGTGAAAACTTTTTGTATGATAAAGACGGCATTTGGTGATGATTCTTTATCGGAACGTCAA
GTCTTCCGGTGGCACAAGGCCTTTTTAGAAGGCCGTGAAGAGGTCAGCGATGAAGTCCGCGTCGGATGGCCATTAACGAC
CACCATCGATGAAAATGTGGGCTGTGTGAGAGAACTTTTGAACACAGATCGTCGGTTGAGTGTTCGTTTAGTGTCAAAGA
CATTAAATATCCCAAAAAGTACCGTTTACGAGATTGTGATGAACAATTTGCAGATGCGAAAAGTGTACGTGAAAGTGGTG
CCCAAAGTATTAACGGACGACCAAAGATAGCACAGACTTGAAACGTGCCAGGAACTTTGGAATTTGTGTGAAAGTAACCC
TCACTTTTTAGATAACGTTTTCACAGGTGACGAGTCTTGGGTGTTCGAGTATGACCCCGAAACAAAAAGGCAGAGTGCGG
AATGGCACACCTTGGCCTCTCCTCACCCAATGAATGCCAGATTGAGCCAGTCAAAGATCAAGACAATGGTCATCGTGTTA
TTTGACATCAGAAAACTTGTTCATCATGAGTTTGTACCACATGGTACAACAATCAACGCCAAGTTCTACGTAGAATTTCT
GAAAAGATTGAAAAAAGAGTTCATCGCGTCCGTCTTGAAATCGCGGACAACTGGAAGTTGCACCACGACGCTAGCCCACA
CCGCCTTCCTCGTGACAATTTCTGTCTAATTCAAAGGTTCCAACGATTCCCAGTAAAGGGATACAGTCCTAACTTGGCTC
CCCTAAACTTCTTCCTGTTCTCCCGATTGAAAACTTCAGTTGACAAAGTCAAAGACGCATGTACCAGGACTCTGAAGGAC
ATTCCAGAAGAAGCCTTCCCGTTATGCCTTCGATGCATGGAAATCTCGTTGAAAACGATGTATCAACGCAGGTGGATCAT
ATTTTGAAACTTTTTAATGTAATATACCGATATGATAAATTAATTTTTTTTAATCGACTTATTGACATTACTTTTCGGAC
AAACCCTGTA
>MZ489025
TATACAGGGTTTGTCCGAAAAGTAATGTCAGTGATTTAGTTTTAAAAAACTATTCGTCGTTGCATGATTTGATTAGATTA
GAATTGATAATGGGAGAAATCAGGCATACGACCACACAGTCGCCAGTGGTCTCCGACTATCCGGCGAACGATAACGTGTT
TTTCCGTCGTACTAGTTTTCGTCTCCCGTGCAAGCCACAATGCAGCGTTCGATAAAGCAAAGATTTGTGTGAAATTTTAT
TCAAATTTTATTCAAATTTCTATCAAATTTTGTGTGAAACTTGGCAAGTCCACAGTGAAAATTTTTCGTATGATAAAGAC
GGCATTTGGTGATGATTCTTTATCAAAACGTCAAGTCTTTTGGTAGCACAAGGCGTTTTTAGAAGGCCGTGAAGAGATCA
GCTATGAAGTCCGCGTCGGATGGCCATTAACGACCACCATCGACGAAAATGTGGTGCGTGTGAGAGAACTTTGAACACAT
ACCATCGGTTGAGTGTTCGTTTAGTGTCACAGATATTAAACATCCCAAAATGTACCGTTCACGAGATTGTGATGAACAAT
TTGCAGATGCGAAAAGTGTGCGCGAAACTGGTGCCCAAAGTGTTAACGGACGACCAAAGATCGCGCACACTTGAAACGTG
TCAGGAACTTTGGAATTTGTGTGAAAGTGACCCTCACTTTTTAGATAACGTTATCATGGGTGACGAGTTTTGGGTGTTCG
AGTATGACCCCGAAACAAAAAGCCACAGTTCGGAATGGCACACCTTGGCCTCTCCTCGCCCAATGAAAGCCAGAATGAGC
AAGTCAAAGATCAAGACAATGGTCATCGTGTTCTTTGACATCAGAGGACTTGTTCACCATGAGTTTGTACCACATGGTAA
AACAACCAACGCCAAGTTCTACGTAGAAGTTTTGAAGAGATTGAAAAGAAGAGTTCATCGCGTCCGGCCCGAAATCGCAG
ACAATTAGAAGTTGCACCACGACAATGCGCCGGCCCACACCGCCTTTCTCATGACACGATTTCTGGTTGATTCAAAAGTT
CCAACGATTCCTTAGTCACCCTACAGTTCTAACTTGGCTCCTCTAAACTTCTTCTTGTTTCCCCGATTGAAAACTCCAAT
GAAAGGTAATCATTTTGGAACAGTTGACAAAGTCAAAGACGCATGTACCAGGACTCTGAAGGACATTCCAGAAGAGGCCT
ACCGTGACACGTTCGATGCATGGAAATCTCGTTGAAAACGATGTATCGACGCAGGAGGATCATATTTTGAAACTTTTTAA
TGTAATATACTGATATGGTAAATATATTTTTTTTAATCGACTTACTGACATTATTTTTCAGACAAACCCTGTA
>MZ489026
TACAGGGTTTGTCCGAAAAGTAATGTCAGTGATTTAATTTTAAATATCTATTCGTCATTGCGTGATTAGATTAGATTGGA
ATTGATAACGGGAGAAGTCAGGTATACGACCACGCAGTCGCCAGTGGTCTCCGATTATCTGGCAAACGATAACGTGTTTT
TCCGTCGTACTAGTTTTCGTCTCCCGTGCAAGCCACAATGCAACGTTCAAAAGAGCAAAGATTTGTCATCAAGTTTTGTG
TGAAACTTGGCAAGTCCTCTGTAAAAACTTTTTGTATGATAAAGACAGCATTTGGTGATGATTCTTTATCGGAACGTCAA
GTTTTCCGGTGGTACAGGGCCTTTTTAAAAGGCCGTGAGAGGTCAGCGATGAAGTCCGCGTCGGACGGCCATTAACGACC
ACCATCGACGAAAATGTGGTGCGTGTGAGAGAACTTTTGAACACAGACCGTCGGTTGAGTGTTCGTTTAGTGTCACAGAC
ATTAAACATCCCAAAAAGTACCGTTCACGAGATTGTGATGAACAATTTGCAGGTGCGAAAAGTGTGCGTGAAACTGATGC
TCAAATTGTTAACGGACGACCAAAGATCGTACAGACTTGAAACGTTCCAGGAACTTTAGAATTCGTGTGAAATAAACCCT
CACTTTTTAGATAACGTTATCACAGGTGACGAGATTTGGGTGATCGAGTATGAGCCCGAAACAAAAAGGAAGAGTGCGGA
ATGACACACCTTGGTCTCTCCTCTTCCAATGAAAGCCAGAATGAGCAAGTTAAAGATCAAGACAATGGTCATCGTGTTCT
TTGATATCAGAGGACTTGTTCACCATGAGTTTGTACCACATGGTACAACAATCAACGCCAAGTTCTACGTAGAAGTTCTG
AAGAGATTTAAAAGAAGAGTTCATCGCGTCCGGCCCGAAATCGCGGACAATTGGAAGTTGCACCACAACAATGCGCCAGC
TCACACCGGCTTTCTAGTGACACACTTTCTAGTTGATTCAACGGTTCCAACGATTGTCCATCCACCCTACAGTCCTGACT
TGGCTCCTATAGACTTTTTCCTGTTCCCCGATTGAAAACTCCAATGAAAGATAATCATTTTGGAACAGTTGACAAAGTCA
AAGACGCATATACCAGGACTCTGAAGGACATTCCAGAAGAGGCCTACCGTGACGCCTTCGATGCATGGAATCTCGTTGAA
AACGATGTATCGACGTAGGAGGATCATATTTTGAAACTTTTTAATGTAATATACCTATATGATAAATATATTTTTTTAAT
CGACTTACTGACATTACTTTTCGGACAAACTCTGTA
>MZ489027
TACACAGGGTTTGTCTGAAAAGTAATGTAAATGATTTAATTTTAAATAACTATTCGTCGTTGCGCGATTAGATTAGATTG
GAATTGATAATGGGAGAAGTCAGGTATACGACCACACAGACGTCAGTGATCTGCGACTATCCGGCGAGTAATAACGTGTT
TTTCTGTCGTACTAGTTTTCGTCTCTCGTCCAAGCTACAATGCAGCGTTCGATAGACCAAAAATTTGCCATCATGTTTTG
TGTGAAACTTGGCAAGTCCACAGTGAAAACTTTTTGTATGATAAAGACGGCATTTGGTAATAATTCTTTATTGGAACATC
AAATTTTCCAGTGGCACAAGGCCATTTTAAAAGGCCGTGAAGAGGTCAGCGATGTAGTCCGCGCCATTAACGACCACCAT
CGACGAAAATGTGGTGGTGTGAGAGAACTTTTGAACACAGATTGTTGGTTAAGTGTTTGTTTAGTGTCACAGACATTAAA
TATCCCAAAAGGTACCGTTCACGAAATTGTGACGAACAATTTGCAGATACGAAAAGTGTGCGCGAAACTGGTCCCCAAAG
TTTTAACGGACGGCACAAAGATTGAGTAGACTTGAAACGTACCAGGAACTTTGGAATTTGTGTGAAAGTGATCCTCACGT
TTTAGATAACGTTATCACAGGTGACGAGTCTTGGGTGTTAAGTATGACTCCAAAACAAAAAAGCAGAATGTGGAATGGCA
CACCTTGGCCTCTCCTCGCCCAATGAAAACCAGAATGAGCAAGTTAAAGATCAAGACAATGGTTATCGTGTTCTTTGGCA
TCAGAGAACTCGTTCACCATGAGTTTGTACCACATAGTACAACAATCAACGCCAAGTTCTACGTAGAAGTTCTGAGGAGA
TTGAAAAGAAGAGTTCATCACGTCCGGCCCGAAATCGCGGACAATTAGAAGTTGAACAACGATAATGCGCCAGCCCACAC
CGCCTCTCAAGTGACACAATTTTTGGCTAATTTAAAGGTTCCAACGATTGCTCAGTCATCTTACAGTCCTGACTTGGCTC
CTCTAGACTTCTTCCTGTTCTCCCAATTGAAAACTCCAATGAAAGGTAATCATTTTGAAACAGTTGACAAGATCAAAGAC
GCATGTACCAGAACTCTGAAGGACATTCCAAAAGAGGCCTACCGTGAAGCCTTCGATGCAACGAAATCTCGTTGAAAACG
ATGTATCGACGCAGGAGACATATTTTGAAACTTTAAATGTAATATACTGATATGATAAATATATTTTTTTTAATTGACTT
ACTGACATTACTTTTTGGACAACCCATGTA
>MZ489028
TATACGTAGGTTGCCTTTTAAGTTTTGCAATAAAATTACACTTGTGTTACTACGTCAAATCTAATATTAAAATACGATAT
TTGACGTATTTGTTAGCATATGTTAAAAGAATGTTTTTTAATACAAGTGCTATTAGTGTGGTTTACAGTGACTTGAAATA
TACATATCGGCCGAAAAATGGATTTAAATCGTGAAAATTTCCTTGTGAAGATTTACTATGACTTTCGACGTGGATTAATT
CAACAACAATATGTCGATCAACTTGTTTCGACTTTTGATGGTGAAGCATCTAAGCACTAAGCCATGATGTTTCGCAGGTT
TTCTGAATTTAAACTTGGTCGTCGTTCGCTCAAGGATGAATTTCATGAAGGTCATTAAAAATCGGTGGTTTTACCGGAAA
ACATTGATGCTGTACGCGGAGATCATAAAACTAGACAGTCATGTAAATAAACGTAAGATTGAGACATCCTTTGAGTATGA
GTTCCACCAGTGTGCATTTAATATAGTATGAACACTAGGTCGTTAAAAAAAATTGTTCGCATTGAATCCCACATAATTTT
ACAACCGTTCAAAAGATGGCTCCTGTATATTGATACACAGAAATGTTGATAATATACAGTCATAGCACTACAAACTATGT
TTACAAGATTGTGATAGGAGACGAATCATGTATTAATGTATATGATCCGAATAATAAACAGCAGTCAACTGTGTAGGTCT
TTCAAGGTGAGTCAAATCCAACAAAAGTTTTTCGCATACGATGTTTTTCGAAGCAAATGGTCGCCTGTTTCGTAGGCATA
ACTGGACACTGTAATATTATAATAATATAGGATGGTCAATTCTGAAGGGTACACAACTATTTGCTTGCCAGAAGTCTTCG
GAGAAATAAGGACAAAAAGCCGTCAAAGACGGATCATCCTCCCCACGACAATGCGAGCTCTCAAACATTGGCTCAAAAAA
CTACCTCTCTTACCGGTTAAACATCGAATTTATAAGTTATCCACTATACAGCCTAGATTTGACCAACAACGACTTCACAT
AATGAACATAATTCCTACACATGAAAAATAAATTGCGTGGGTAACTTTTTCTGACGCCTAATGAAGCAGTTTATGCATTC
AAAATGCAAGTTTTGGAGGTATTTCAATTGGAGTGGAAACAGTGCATCGAAGATTGGTTCAAACGCATGCAAAAGTGTAT
CACTTCATGGAGTATATTTTAAAAAACAATAAAACTAATTTAAATGATTAATATTATATTGTATTATTTTGTCGCAATAC
TTAAAAGACAACCTACGTATATA
>MZ489029
TACGTTGGTTGCCTTTTAAATTTTCCGATAAGATTACACCCGTCTTATCACATAGAATCTAATATTAGGACGTGATAATT
CACGTGTTTAATAGCATACGCTCTCAGTACATTTTTCGATACGAGTGCTGTTGTGTGATTTACAGTGACTTAAAATTAAA
AAATTAAACTTGGCCAAAAAATGGAATTAAATCGTGAAAATGTCCGTGCCATGATTTACTACGATTTTTGACGTGGATTA
ACTCAACAACAGAGTAGTGATCAACTTGTTTCAACTTTTGGTGATGAAGCACCACACCGGGCCACCGTATTTCGCTGGTT
TGCTGAATTTAATCGTGGTCATCGTTCGCTCAAGGATGAATTTCGTGAAGGTCGTCCAAAATCGGTGGTTTTGGCAGAAA
ATATTGGTGCTGTATGCGATATGATAAACTTAGACCGTCACGTAACTTATTGTGAGATTGAAGCATCCTTAGGCATAAGT
TCCATCAGTGTACATTCAATATTGCATGAACATTTGGCTGTAAGGAAAATTTGTACGCGTTGGATCCCACAAAATTTGAG
TCGCTCAAAAACAAGCTCGTGTTGATTGGTGTACAGAAATGTTGAATAAATACAATCGCGACACTTATCTATAAAATCGT
TACAGGTGACGAATCGTGGATTTATGCCTATGATCCGGAAAGTAAACAGCAGTCGACTGTACGGGTCTTTCAAGGTAAGC
CAAATCCAACCAAGCATGTTCGCGCACGCAGCTCTTCGAAGCAAATGGTTGCCTGTTTCTTTGGAATAACCGGACATGTG
GCAACTATACCATTAGAACAACGTAAAACAATCAATTCTCAATAGTACACAACCATTTGCCAGAAGTATTTGGAGAAATA
AGGAAAACAAATCGCCAAAGCCGAATCATTCTTCACCACGACAATGCGAGCTCTCAAACATCGACTCAAACAAACGACTA
TGTTACCAGACAAAACATCGAATTTATGGGTCATCCGCAATACGGCCCTGATTTGGTACCCAATGACTTTTTTTTTATTC
CCGCATATTAAAAATAAATTGCGTGGTAAACGTTCTTCGACGCCTCAAGAAACAGTTGATGCGTTCAAAGTGAATGTTTT
GGAGGTACCTCAATCGGATTGGAAAAAGTGCTTCGAAAATTGGTTCGAACGCATGCTTAAATGTATAAATCTTCATGGCG
AATATTTTTAAAAACAATAAAGCCATTTTAAATGATAAAAATTATGTTGTTTTTTTTGTCGCAAAACTTAAAAGGCAGCC
TATGTA
>MZ489030
TACGTAGGTCGCTTTTTAAATTTTGCGATAAGATTACACCCGTCTTACCACATAAAATCTAATATTAGGACATGAGAATT
CACGTATTTAATAGCATACACTGTCAGTACATTTTGCGATACGAGTGCTGTTGTGTGATTAACAGTTACTTGAAAAATTA
AACTCGGTCAAAAAATGGAATTAAATCGTGAAAATGACCGTGTCATGATTTACTACGATTTTCGACATGGATTAACTCAA
CAACAGAGTACTGATCAACCTGTTTCAACTTTTGGTGATAAAACACCACACAGGGCCACCGTATTTCGTTGGTTTCCTGA
ATTTAATCGTGGTCGTTGTTCGCTCAAGGATGAATTTCGTGAAAGTCGTCCAAAATTGATGGTTTTGCCAGAAAACATTG
GTACTGTACATGATATGATAAACAAAGACCATCACGTAACTTATCGTGAGATTGGGGCATTCCTAGGCATAAGTTCTACC
AGTATACATTCAATATTGCGTGAAAATTTGGCCGTCAAGAAAATTTATTCGCGTTGGTTCCCACACAATTTGACAGTCGC
TCAAAAACAAGCTCGTGTTGATTAGTGTACAAAAATGTTGAAAAAGTACAATCGCGGCACTTCAAAAGATATCTACAAAA
TCGTAACAGATGATGAATCGTGGATTTATGCCTATGATCCGGAAAGTAAACAGCAGTCGACTGTATGGGTCTTTCAAGTT
AAGCCAAATCCATCCAAAGTTGTTCGCGCACGCAGCTCTTCGAAGCAAATGATTGTCTGTTTCTTTGGAACCGGACATGT
GGCAACTATACCATTAAAACAATGTAGGACAATCAATTCTAAATGGTACATAACCATTTGTTTAGCTAAAGTATTTGGAG
AAATTAGGAAAACAAATCGCCGAAGACGAATCATTCTTCATCATGACAATGCGAGCTCTCACACATCAACTCAAACAAAC
GCCTATATTACCAGCCAAAACATCGAATTGATGGGTCATTCGCCATACAGCACTAAATTGGCAACCAATGACTTTTTTTA
TTCCCTCACATCAAAAATAAATTGCGTGGTAAACGTTTTTCGACGCCTGAAGTAACAGTTGATGCCTTCAAAGTGCATGT
TTTGGAGGTACCTCAATCGAAGTGGAAAAAGTGCTTCGAAAATTGGTTCGAACGCATGCTTAAGTGTATTAATCTTCATG
GTGAATGTTTCGAAAAACAATAAAGCCATTTTGAATGATAAAAATCATGTTGTTTTTTTTTTGTCGCAAAACTTAAAAGG
CAGCCTACGTA
>MZ489031
TACGTAGGTCGCATTTTAATTTTTGCGATAAGATTACACCCATTTTACCACATAAAATCTAATATTAGGACGTGATAATT
CACGTGTTTAATAGCATACGCTGTCAGTACATTTTGCGATACGAGTGCTGTTGTGTGATTTACAGTGACTTGAAAAATTA
AACTTGGTCAAAAAATGGTATTAAATCGTGAAAATGTCCGTGCCATGATTTACTACGATTTTCGACGTGGATTAACTCAA
TAACAGAGTACTGATCAACTTGTTTTAACTTTTGTTGATGAAGCACTACAAAGGGCCACCGTATTTCACTGGTTTGCTGA
ATTGAATTGTGGTCGTCGTTCGCTCAAGGATGAATTTCGTGAAGGTCGTCCAAAATCGGTGGTTTTGCCAGAAAACATTG
GTGCTGTACGCGATATGATAAACTTAAACCGTCACGTAACTTATCGTGAGATTGAGGCGTCTCTAGGCATAAGTTCCACC
AGTGTACATTCAATATTGCATGAACATTTGGACGTCAAGAAAATTTGTTCGCGTTGGATTCCACACAATTTGACAGTCGC
TCATAAACAAGCTCGTGTTGATTGGTTTACAGAAATGTTGAAAAAATACAATCACGGCACTTCAAAAGATATCTATAAAA
TCGTAACAGGTGACGAATCGTGGATTTATGCCTATGATCCGGAAAGTAAACAGCAGTCGACTGTATGGATCTTTCAAGTT
GAGCCAAATCCAACCAAAGTTGTTCACGCACGCAGCTCTTCGAAGCAAATGGTTGCCTGGTTCTTTGGAATAATCGGACA
TGTGGCAACTATACCATTAGAACAACGTAGGACAATCAATTCTGAATAGTACACAACCATTTGTTTGCCAAAAGTATTTG
GAGAAATTAGGAAAACAAATCGCCGAAAACGAATCATTCTTCACCACGACAATGCGAGCTCTTACACATTGACTCAAACA
AACGCCTATGTTACCAGCCAAAACAACGAATTAATGGGTCATCGGCCATACAGCCCTGATTTGTCACCCAATGACTTTTT
TTTATTCTCGCACATTAAAAATAAATTGCGTGGTAAACGTTTTTTGACGCCTGAAGAAACAGTTGACGCGTTCAAAATGC
ATGTTATGGAGGTACCTCAATCGGAGTAGAAAAAGTGCTTCGAAAATCGATTCGAACGCATACTTAAGTGTATTAATCTT
AATGGCGAATATTTCGAAAAACAATAAAACCATTTTGAATGATAAAAATTATGTTGTTTTTTTTGTTGCAAAACTTAAAA
AGCAGCCTACGTA
>MZ489032
TAGGTGTACAACTTTGCTTCCGTCGTTTTCCAATAGATGTCTCTAGAGGTAAACGCTGGTCGATATAAATCGATTAAATC
GTTTTATATCGATCTTGGACATCTGTCAACATTAATCTAACAAAACATTTGTGGATATCTGTTTGCATCCCAAACTTATT
CTCAACTGAAAATGTCAGTTTTTGATCCGAAATCTCGACATTTGCGGGAAATTTTGCTTTTCTTTTTTAATTCCAAGAAA
AGTGCGGCTGAAGCTCATCGAATGCTTTCGGATACGTACGGTGAGGCTGTTGTCAGTGAAAGAACATGTCGAGAATGGTT
TCAACGTTTTAAGAATGGTGATTATGACGTCGAAGACCGGCATGGTGGTGGAAGGAAGAAGATTTTCGAAGATGCTGAAT
TGGAAGCATTACTCGACCAAGATGCGTTTCAAACCCAAGAGGAATTGGCAGAATCGTTGCAAGTGACACAGCAAGCCGTG
TCAAAACGCCTCCAAGCCATGGGAATGATTCAGAAACAAGGAAACTGGGTTCCATACGACTTGAAACCAAGAGATGTCGA
ACGGCGCATTCTTTGCATGTGAACAGCTGCTCCAAAGGCAAAACCGAAAGGGATTTTTACATCGCATCGTAACTGGCGAC
GAAAAATGTGTCCATTACGATAATCCAAAGCGCAGAAAGTCATGGGAAAAGCCTGGACATGCTCTGCATATGGTGGGACC
AGCTGGGGGTGATATATTATGAGCTGCTAAAACCAAGTGAAACCATCACGGGAGATTGATACCGAACGCAATTGATGCGT
TTGAGCCGAGCACTAAAAGAAAAACGGCCACTATTCGAGGAAAGACACGATAAAGTAATTCTCCAGCAAGACAATGCTTG
ACCTCATGTCGCAAAGGTGGTCAAAAAATATTTGGAGACGCTGAAATGGGAGATCTTACCCCACCCGCCGTATTCTCCAG
ACGTTGCTCCATCTGACTACCACTTGTTCCGATCGATGGCACACGGTCTAGCTAACGAGCACTTCAGTTCTTATGAAAAA
GTCAAAAATTGGATTGATACTTGGATCGACTCGAAAGATGAGAAGTTCTTTCGTCACGGAATACGCATGCTGCCAGATAG
ATGGTCAAAAGTAGTAGCTAGCGATGGCCAATATTTTGAATAACATGTATGTAACCGTTTTTTTACAATAAAGCCTTAAA
TTTACAAAAAAAACGGCGGAAGCAAAGTTGTACACCTA
>MZ489033
TACGAGGATCGGCTGTAAAGTCCCGGGGCTGACACAGATTGCGCTACTAGGTCAATTCTGCGCTAGTATCACATAGTACT
ATCTCTGACTACCCCGTGTTCGTAGTTTTAGGTCAGCATCTTGGTTAGTGTTTGATTGACAACATTTTAATCAAGATAAT
TTTGAAGTGTTCATGAAAATGGAAGATTTGGAAAACGGGCGGTCATAAAATACTTCCATTTAAAGGGTTTAACGCCAAAA
CAAATCAAAGAAGAAATGGATAACACACTAAAAGACTCGGCTCCATCATATTCCATGGTGAAAAGGAGGGTATCAGAATT
GAAAATGGGACCTATAAGCATAAGTGATGAGTCTCGATCCGGACGTCATGTGGAAGTGATAACTCCTGAAATGATTGGAA
AAATCTATCAAATCGTGCTGGAAGACCGCAGATTAAAATTGTTTGAGATAGCAGACTGTAAAAATATCAAAAGAACGTGT
GGGTAATATTTTAAATATTTTGGGCTTTAGCAAAGTCTGTGCGAGATGGGCGCCGCGTTTGCTAACACCTGACCAAATGC
TGAAACGAAAAATCGTTTCAAGTGAGGATTTGGCGCTCTACCATAAAAATCCGAATTAATTTTTGAGACGTTTCATTACA
ATGGATGAGACTTGGATCCACACTACACTTCTGAAAACAAATTACAATCAAAACAGTGGATTGCACCAGTTGAACCGGCT
TCAAAAAAGGCAAAGTCAATTTTGTCAGCTAACAAGGTTATGGCGAGTATTTTCTGGGATGCAAAAGGAGTTATTTTTAT
TGATTATCTAGAAAAGGGAAAAAGTATCACTGGTGAATACTACGCGAATTTATTGCAGCGTTTGAGCCATGAAATAAAGG
AAAAACAAACTCATCTGCAAAGAAAAAAGTCTAGTTTCACCATGACAATGCTCCAGCACATTCGTCAATCGTTGCGATGG
CGAAAATTTACGAACTAAAGTTCGAATTGCTTGATCATCCACCTTATTCGCCAGACTTAGCACCAAATGACTACTACCTA
TTTCCTAACCTCAAAAAACACCTTGGAGGAAAATGATTTCAGAGCAATGAGGAAGTAATTGATGTAAATAGCTATTTTGA
GGGACTCGACGAATCTCATTATAGAGATGGTTTAATTAAATAAGAACACCAATATGAAAAATGTATTAGCCTTTCTGGAG
ATTATGTTGAGAAATGAAAAAGAAAAATGTGGTTTTCTTCGTTAGGCCTGGAACTTTTCAGCCGACCCTCGTA
>MZ489034
TACGAGGGTCGGCTGAAAAGTACCGGGCCTGACACAGATGGGGCCACTAGGTCAATTCTGCGCTAATATCACATAGTACT
ATCTCTAAGTACCTCGTGTTCGTAGTTTTGGGTCAGTATCTTGGTTAATGTTTGACTGACAACATTTTAGTCAAGATAAT
TTTGGGGTTTTCATGAAAACGGAAGATTTTGAAAACCGGCGGTCATCAAATACTTCCATTTAAGGGTTTAACGCCAAAAC
AAATCAAAGAGGAAATGGTTAACACACTCCAAAACTCTGCCCCATCATAATCCATGGTGAAATGGTGGGTGTCAGAGTTT
AAAATGGAACGTACGAGCACCTCGCTCCGGACGCCCCGTGGAAGTGACAACTTCTGAAATGATTGAAAAAATCCATCAAA
TCGTGCTGGAAGACTGCAGATTAAAGTTGTTTGGGATAGCAGACGGTTAAAATATCAAAAGAACGCGTGGGTAATATTTT
AAATATTTTGGGCTTTAGCAAGGTCTGTACGAGATGGATGTCGCGTTTGCTAACACCTGACCAAATGTTGAAACGAAAAA
TTATTTCAAGTGATAATTTGACGCTCTACCATAAAAATCCCAATGGATTTTTGAGACGTTTTATAACTATGGATGAGACT
ATGAATCAAAACAGTGATTTGCACCAGGTGAACCCGCTCCAAAAAAAGCAAAGTCAATTTTATCAACTAACAAGGTTATA
GCGAGTGTTTTCTGGGATGCAAAAGGAATCGTTTTTATTGATTGTCTGGAAAAGGGTAGAAGCATCTCTGATGAGTACTA
AGCAAATTTATTGCAGCGTTTGAGCCATGAAATAAAGGAAAAACGGCCCTATCTGCGAAGAAAAAAGCCTCGTTTCGACA
TGATAATGCTCCAGCAAATTCGTCAATCGTTGCGATGACGAAAATTCATGAATTAAAGTTCGGATTGCTTGTTCACCCAC
CATATTCGCCAGATTTAGCACCCAGCGACTACTACTTATTTCCTAACCTTAAAAAATACCTTAGCGGAAAAAAATTTCAG
AGCAATGAGGAAGTAATTGATGTAAATAGCTATTTTGAGGGACTCGGCGAATCGTATTATAGAGTTGGTTTAATTAAATT
GGAACACCGATATGAAAAACGTATTAGCCATTCTGGAGATTATGCCGAGAAATGAAAAAGAAAAATATTGTTTTCTTTGT
TAGGCCCGGCACTTTTCAGCCGACCATCGTAT
>MZ489035
TATACGAGGGTCGGCTGAAAAGTCCCGGGACTGACACAGATGGCGCCACTAGGTCAATTCTGCGCTAGTATCACATAGTA
CTATCTCTAAGTACCTCGTGTTCGTAGTTTTGGGTCAGTATCTTGGTTTATGTTCGATTGACAGCATTTTAACCAAGATA
ATTTTGAAGTATTCTTGAAAATGGAAGATTTCGAAAATGGGCGGTCATCAAATACTTCCATTTAAAGGGTTTAACGCCAA
AACAAATTAAGGAAGAAATGGATAACACACTCCAAGACTCTGCCCCATCATATTCCATGGTGAAAAGATGGGTGTCAGAA
TTTAAAATGGGACGTACAAGCACAAGTGATGAGCCTCGATCCGGACGCCCTGTGGAAGTGACAACTCCTGAAATGATTGG
AAAAATCCATCAAATCGTGCTAGAAGACCGCAGATTAAAGTTGTTTGAGATAGCAGACTATAAATATATCAAAAGAACGT
GTGGGTAATATTTTAAATATTTTGGGCTTTAGCAAGGTCTGTGCGAGATGGGTGCCGCGTTTGCTAACACCTGACCAAAT
GTTGAAACGAAAAATTGTTTCTATTGAGAATTTGGCGCTCTACCAAAAAAATCCGAATGAATTTTTGAGACGTTTCATAA
CCATGGATGAGACTTGGATCCACACTACACTCCTGAAAACAAATTACAATCAAAACAGTGGATTGCACCAGGTGAACCGG
CTCCAAAAAAAGCAAAGTCAGTTTTATCAGCTAACAAGGTTATGGCGAGTATTTTCTGGGATGCAAAAGGAATTATTTTT
ATTGATTATCTAGAAAAGGGAAAAAGTATCACTGGTGAATACTACGCGAATTTATTGCAGCGTTTGAGCCATGAAATAAA
GGAAAAACGACCTCATCTGCAAAGAAAAAAGTCTTGTTTCACCATGACAATGCTCCAGCACATTCGTCAATGGTTGCGAT
GGCGAAAATTTACGAATTAAAGTTCCAGTTGCTTGATCATCCACCTTATTCGCCAGACTTAGCCCCAAGTGACTACTACT
TATTTCCTAACCTCAAAAAACACCTTGGAGGAAAAAGATTTCAGAGCAATGAGGAAGTAATTGATGTGAATAGCTATTTT
GAGAAACTCGATGAATCTCATTATAGCGATGGTTTAATTAAATTAGAATACCGATACGAAAAATGTATTAGCCTTTCTGG
AGATTATGTTGAAAAATAAAAAAAAAAAATGTTGTTTTCTTTGTTAGGCCCGGAACTTTTCAGCCGACCCTCGTA
>MZ489036
TACAGGGTTTGTCCGAAAAGTAATGTCAGTGATTTAATTTTGAATAACTGTTCGTCGTTGCGCGATTAGATTAGGTTGGA
ATCAATAATCAGAGAAGTCAGGTACACGACCACGCGGTCGCCAGTGGTCTCCGACCATCCGACGAGCGATAACGGGTTTT
TCCGTCGTAGTGGTTTTTGTCTCCCGTGCAAGCCAACAATGCAGCGTTCGATAGAACAATGATTTGCCATCAAGTTTTGT
GTAAAACTTGGCAAGTCCCCGGTGAAAACTTTTCGTATGACAGAGAAGACGGCATTTGGTGATGATTCTTTATCGGAACG
TCAAGTCTTCCGGTGGCACAAGGTGTTTTTAGAAGGCAGTGAAGAGGTCAGCGATGAAGTCCGCGTCGGACGGCCACTAA
CGACCACCATCGACGGAAATGTGGTGCGTGTGAGAGAACTTTTGAACACCGACCGTCGGCTGCGTGCTCGTTTAGCGTCA
CAGACGCTAAACATCCCAAAAAGTACCGTTCACGAGACTGTGACGAACAATTTGCAGATGCGAAAAGTGTGCGCGAAACT
GGTGCCCAAAGTGTTAACGGACGACCAAAGATCGTGCAGACTTGAAACGTGCCAGGAACTTTGGAATTTGTGTGAAAATG
ACTCTCACTTTTTATATAACGTTATCATCACAGGTGACGAGTCTTGGGTGTTCGAGTATGACCCGGAAACAAATTGTCAG
AGTACGAAATGACACACCTCGCCCTCTCCTCGCCCAATGAATGAGCAAGTCAAAGATCAAGACAATGGTCATCGTGTTCT
TTGATATCAGAGAACATGTTCACCATGAGTTCATACCACGTGGTAGAACAATCAACGCCAAGTTCTACGTAGAAGTTCTG
AAGAGATTGAAAAGAAGAGTTCATCGCGTCCGGCCCGAAATCGCGGACAATTGGAAGTTGCACCACGACAATGCGCCAGC
CCACACCACCTTCCTCGTGACACAATTCATGGCTGATTCAAAGGTTCCAAAGATTCCCCAGCCGTCCTACACGTCCTGAC
TTGGCTCCCCTCTTCTTCCTGTTACCCCGATTGAAAACTCCAATGAAAGATAATCGTTTTAGAACAGTTGACAAAATCAA
AAACGCGTGTACCAGGACTTTGAAGGACATTCCAGAAGAGACCAACCGTGACGCCTTCGATGCATGGAAATCTCGTTGGA
AACGATATATCGACGCAGGAGGATCATATTTTGAAACATTTTATTGTAATATGCCGATATGATAAATATATTTCTTCGAT
CGACTTACTGACATTACTTTTCGGACAAACCCTGTA
>MZ489037
TACAGGGTTTGTCCGAAAAGTAATGTCAGTGATTTAATTTTAAATAACTATTCGTCGTTGCGTGATTAGATTAGATTGGA
ATTGATAACGGGAGAAGTCAGGTATACGACCACGCAGTCGCCAGTGGTCTCCGATTATCTGGCAAACGATAACGTGTTTT
TCCGTCGTACTAGTTTTCGTCTCCCGTGCAAGCCACAATGCAACGTTCAAAAGAGCAAAGATTTGTCATCAAGTTTTGTG
TGAAACTTGGCAAGTCCTCAGTAAAAACTTTTTGTATGATAAAGACAGCATTTGGTGATGATTCTTTATCGGAACGTCAA
GTTTTCCGGTGGTACAGGGCCTTTTTAAAAGGCCGTGAGAGGTCAGCGATGAAGTCCACGTCGGACGGCCATTAACGACC
ACCATCGACGAAAATGTGGTGCGTGTGAGAGAACTTTTGAACACAGACTGTCGGTTGAGTGTTCGTTTAGTGTCTCAGAC
ATTAAACATCCCAAAAAGTACCGTTCACGAGATTGTGATGAACAATTTACAGATGCGAAAAGTGTGCTCGAAACTGATAC
CCAAAGTGTTAACAGACGACCAAAGGTTGCGCTGACTTGAAACGTGCCAGGAACTTTGGAATTTGTGTGAAAATGACCCT
CACTTTTTAGATAACGTTATCACAGGTGACGAGTCTTGGATGTTCGAGTATGACCCCGAAACAAAAAGGCAAAGCGTGGA
ATGGCACACCTTGGCCTCTCATCGCCCAATGAAATCCAGAATGAGCAAGTCAAAGATCAAGACAACGGTCATCGTGTTCT
TTGATATCAGAGGACTTGTTCACCATGAGTTTGTACCACATGGTACAACAATCAACGCTAAGTTCTACGTAGAAGTTCTG
AAGAGATTTAAAAGAAGAGTTCATCGCGTCCGGCCCGAAATCGCGGACAATTGGAAGTTACACCACAACAATGCGCCAGC
TCACACCGGCTTTCTAGTGACACACTTTCTAGTTGATTCAACGGTTCCAACGATTGTCCATCCACCCTACAGTCCTGACT
TGGCTCCTATAGACTTTTTCCTGTTCCCCGATTGAAAACTCCAATGAAAGATAATCATTTTGGAACAGTTGACAAAGTCA
AAGACGCACATACCAGGACTCTGAAGGACATTCCAGAAGAGGCCTACCGTGATGCCTTCGATGCATGGAATCTCGTTGAA
AACGATGTATCGACGTAGGAGGATCATATTTTGAAACTTTTTAATGTAATATACCTATATGATAAATATATTTTTTTAAT
CGACTTACTGACATTACTTTTCGGACAAACTCTGTA
>MZ489038
GAAACTAATGCGCATGATTTTATTGTGTCGCGACTATCTGTCGCAACTTGTTCAGACTGGTCGTATAATGTAGTGGGATA
TCTGTCCTTCCAAACGCACCCAGTCTTGGTTAGCTCCGAGCAGTAGGAGCGATAAAACGTGTTTTCATACAAAGTTTGTT
TTTCGATTGTGTCACGGCGCGATGGAGCGTTTGCTGGAGCAGCGGTACGCGATCAAATTTTGTGTGCGGCTTGGGAAGAA
TGCAACGGAAACTTATCAAATGCTTCAAGAGGCCTTTAAGGAGGAATGCATTTTGAGATCTCAATGCGGAAGGTGGCATA
AGGTCTTCAAGGAGGGCCGGGAGGAGGTCAGCGACGAGCCCCGTCTGGACGCCCAACAACAGCCCGAACCGATGTAAACG
TCCAGCATGTGCGCAAAGTTTTGAGTACAGACCGTCGGTTAAGTATCCAGACAATCGCTGACACCTTGAATTTGTCAACA
TTTGTAGTACATGGGATAGTGACGGAGGATTTGCAAATGCGAAAGGTCTGTGCGAAACTTGTACCGAAGGTGTTGACGGA
AGAGCAGAAAGAAGTTCGAATTTCGCGCAGTGAAGAAATGTTGGAATTGATTAGAAATGATCCAGACTTTTTAAACTGTA
CTCTAACTGGGGACGAATCCTGGATATTCGAGTACGATCCAGAATCCAAAAGGCAGAGCTCCGAGTGGCACACACAATCT
TTTCCCAAACCCAAAAAAGCGCGCATGAGCAAGTCTCGCATCAAAACAATGCCGATTGTCTTTTTTGACGTCCGAGGAAT
CGTCCATTTTGAGTTTAAACCGCAAGGACAAACTATCAACGCAGCATTTTACCTGGAGGTGCTCAAGAGACTAAAACGCC
CGGTCGCACGCGTCAGGCCTAACATCAAAGATGTCTTCAAGCTCCACCACGACAATGCCCCCAGCCACACGGCCTTCGTT
GTCACCAACTACCTGACCCAGAGCAAAACCCCCGTGGTGCCCCAGCCTCCTTACAGCCCTGACTTAGCTCCGTGTGACTT
TTTTTTGTTCCCCCGACTGAAGAGAGAGCTGAAGGGAAAGCACTGGGAGTCGGTTGAAAACATCCAAGCTCATGTTACAA
GGTTCTTGAGCGGCATTCCAGTCAAAGAGTTCCAGGGTGCCTTCCAAGCGTGACAGAATCGTCTCCGCAAGTGTATTGAT
GCAGGAGAAGACTATTTTGAAGAATTTTAACCATTTGTACTAATCGGATCAATAAATCTATTTT
>MZ489039
TACAGGGTATGTCCGGAAAGTAATGTCAGTGATTTTTTTTTTCGCGCGGCTACACATCGGAGCATGTTTGGACCGGTTGA
GAATGGTAGTGGAGGAAGTCAGCTAACAAACGCTGGGTCGCACAGTTTACTCCGGTCATCTGGAGAGTAATGACAGGCGT
TCCCGTTAAAGTTATTTTGTGACCCCGTGCAAGTCAAAATGCAGCGCTCGGTCGAACAAGGGATGGCGATCAAGTTTTGC
GTTAAACTTGGCAAAACCACGGTGGAAACTGTTCCAATGATCAAGAGAGCTTTTAAAGAAGATGCCTTATTAGATCGACA
AAGTGTTTCGGAGGCACAAAGCCTTTTTGGAAGGCCGGGAAGAGGTCGACGACGAAGCCCGCGCCGGACGGCCATTGACG
AGTACCACGGACGACAATGTGACGCGAGTGAAGGCACTTTTGAACACCGGCCGACGATTGAGTGTCCGTTTACTATCACA
GTTACTAGACATTTCGAAAACTATCGTTCATGAGATTGTTACAAACAATTTGAACATGCGGAAGGTGTGCGCGAAGATGG
TCCCAAAAGTGCTCACGGACAACCAAAAATCGCGCCGCGTAGAAACGTGCCAAGAAAATCTCGACATGTGCGAAAGTGAT
CTTGATTTTTTGAACAACGTTGTTACAGGTGACAAATCTTGGGTATTTGAGTACGACCCGGAGACAAAAAAACAATCATC
AGAGTGGCACACATTGGCCTCGCCCCGCCCCAAGAAGGCCAGGATAATCAGATCAAAAGTCAAGACGATGTTCATTGTGT
TTTTTTATATCAAGGGACTAGTCTATCACAAGTTTGTAGCACCTAGTACAACTGTAAACGCTAAATTTTACGTCGAAATG
CTGAAAAGACTGAAACGCAGGGTTCAACGCGTCCGGCCGGACATTTCAAATAAATGGAAGTTGCACCACGACAATGCGCC
GGCCCACAGCGCCTTCCTCGTTACCAATTACCTGGCCAAAGCAGGGGTGCCAACGATTCCCCAGCCCCGGTTAAGTCCGG
ACGTGGCTCCTGCTGACTTTTTTCTGTTTCCCCGCTTCAAAGGACCCATGAAAGAAAAGCATTTTGAGACTATTGAGGGC
ATCCAAGCAGCTTGCACCGAGGCTTTAAAGGACATTCCAGAGGAGGCCTACCGGGACGCACTTGAAGCTTGAAAAACTCG
TTGGAGCCAATGTATCAATGCCGAAGGAGCCTATTTTGAAGAATTTTGATGTGTTGTAGCGAAAATATCAATAAATTCCT
TCTAATCGACTCACTGACATTACTTTCCGGACATACCCTGTA
>MZ489040
TACAGGGTATGTCCGGAAAGTAATGTCAGTGATTTTTTTTTTCGTGTGGCTACGCGTCGGAGCATATTCGGACCGGTTGA
GAATGGTAGTGGGGGAAGTCAGCTAACGAACGCTGGATCGCACAGTCTACTCCGGTCATCTGGTGAGTAATGACAGGCGT
TCTCGTGAAAGTTGTTTTGTGACCCCGTGCATGTCAAAATGCAACGCTCGGTCGAACAACGAATGGCGAACAAGTTTTGC
GTTAAACTTGGCAAGACCGCGGCGAAAACTGTTCCAATGATCAAGAGAGCTTTTAAAGAAGGTGCCTTATCAGATCGACA
AGTGTTTCGGTGGCACAAGGCCTTTTTGGAAGGCCGGGAAAAAGTCAACGACGAAGCCTGTGCCGGACGGCCATCGACGA
GCACCACGGACGACAATGTGATGCGAGTGAAAGAACTTTTGAACACCGACCGACGATTGAGTGTCGGTTTACTGTCACAG
TTCCTAGAAATTCCGAAAACTATCGTTCCTGAGATTGTTACAAAAAATTTGAACATGCGGAAGGTGTGCGCGAAAATGAT
CCCAAAAGTGCTCACGGACGACCAAAAATCGTGCCGCGTTGAAACGTGCCAAGAAAATCTCGACATATGCGAAAGTGATC
CCGATTTTTTGAACAACGTTGCTACGGGTGACGAATCTTGGGTATTTGAGTACGACTCGGAGACGAAAAGACAATCATCA
GAGTGGCAAACGTTGGCCTCGTCCCGCCCCAAGAAGGCTAGGATGAGTAGATTAAAAATCAAGACGATGCTCATTGTATT
TTTTGATATCGAAGGACTGGTCCATCACGAGTTTGTGCCACCTGGTACAACTGTAAACGCTAAATTTTACGTCTAAGTGC
TGAAGAGACTGAAACGCAGGGTTCAACGCGTCCAGCTGGACATGTCAAATGAATGAAAGTTGCACCACGACAATGTGCTG
GCCCACAGCGCCTTCTTCGTTACCAACTACCTGGCCAAAGCAGGGGTGCCAATGATTTCCCAGCCCCCGTACAGTCCGGA
CGTGGCTCCCGCCGACTTCCCCGCCTCAAAGGGCCCATGAAAGGAAAGCATTATGAGACTATTGAAGGCGTCCAAGCAGC
TTGCACCGAGGCTTTAAAGGACATTCCGGTGGAGGCCTACCGGGACGCATTTGAAGCTAGGAAAACTCATTGGAGCCAAT
GTGTCAGCGCCGAAGGAGCCTATTTTGAAGAATTTCGATGTGTTGTAGCGAAAAGATCAATAAATTCCATCTAATCGACT
CACTGACATTACTTTCCGAACACACCCTGTA
>MZ489041
GAGCGCGCGCGGACCGGTTGGGAATGGTATCGGGGGAAGTCAGCTAACGAACGCTGAGTTGCTCAGTCTTCTCCGGTCAT
CTGGAGAGTGAGGACAGGTGTTTCCGCGGAAGTTGTTTTGTGACCTTGTACAAGTCAAAATGCAGCGCTTGGTAGAGCAA
AGGATGGCGATCAAGTTTTGCGTCAAACTTGGCAAGACCGCGGCGGAAACTATTCAAATGATCAAGACAGCCTTTTAATG
AAGATGCTATGTCAGATCGGCAAGTGTTCCGGTGGCACAAGGCCTTTTCTGAAGGCCGACAAGAGGTCAACAACGAAGCC
CGCGCCGGATGACCATCAAACGAGTACCACGGACGACAATGTGACGCGAGTGAAATAATTTTTAAACACAGACCGACGAA
TGAGTGTCCGTTTACTGTCATAGGAGTTAAACATTCCGAAAACTATCGTTCGTGAGATCGTTATGAACAATTTGAACATG
CGGAAGGTGTACGCGAAGATGGTTAGGTTAGGTCTAGGTTAGGGTAGGTCCCAAAAGTGCTCACTGACGACCAAAAATCG
CGCCGCGTTGAAATGTGCCAAGAAGATCTGAACACGTGTAAAAGTGATCCCGATTTTTTGAACAACGTCATTACGGTTGA
CGAATCTTGGGTATTCGAGTACGACCCGGAGACGAAAGAACAATCATCAGAGTGGCACACGTTGGCGTGCCCTCGCCCCA
AAAAGGTCAGGATGAGCAGATTCAAAATCAAGACGATGCTCATTGCGTTTTTTGATATCAAAGGACTGGTCCATCACGAG
TTTGTACCACCTGGTACAACTGTGAACGCTAAATTTTACGTCGAAGTGCTAAAAAGACTGAAACACTGGATTCAACGCGT
CCGGCCGGACATCGCAGACGACTGGAAGTTGCATCACGACAACGCGCCGGCCCACAGCGCCTTCCTCGTCATCAACTACC
TGGCCAAAGCAGGGGTTCCAACGATTCTCCAGCCTCCCTGCAGTCTGGACTTGGCTCCCCCCGACTTCTTTTTGTTTCCA
CGCCTGAAAGGACCCATGAAAGGAAAGATTTTCGAGTCTGTCGAGGGGATTCAAGCAGCTTGTACCGCGGCCTTAAGGAG
CATTCCGAAGGAGGCTTACCGTGGCGCATTCGATCGCTGGAGCCGATGCATCAACGCCGGAGGAGCCTATTTTGAAGAAT
TTTGATGTGTTGTAACGAAAAGTTCAATAAATTCTTTGTAATCGACTCACGGACATTACTTTCCGGACACACC
>MZ489042
TGCAAGCCACAATGCAGCGTTCGATCGAGCAAAGATTTGCCATCAAGTTTTGTGTGAAACTTGGCAAGTCCCCAGTGAAA
ACTTTTCGTATGATAAAGACGGCATTTGGTGATGATTCTTTATCGGAACGTCAGGTCTTCCGGTGGCACAAGGCCTTTTT
AGAGGGCCGTGAAGAGGTCAGCGATGAAGTCCGCGTCGGACGGCCATTAACGACCACTATCAACGAAACCGTGGTGCGTG
TGAGAGAACTTTTGAACACAGACCGTCGGTTGAGTGTTCGTTTAGTGTCACAGACATTAAACATCCCAAAAAGTACCGTT
CACGAGATTGTAATGAACAATTTGCAGATGCAAAAAGTGTGGGTGAAACTGGTACCCAAAGTGTTAACGGACAACCAAAG
ATCGCGCAGACTTGAAACGTGCCAGGAACTTTGGAATTTGTATGAAAGTGACCCTCACTTTTTAGATAACGTTATTACCG
ATGACGAGTCTTGGGTGTTCAAGTATGACCCCGAAACAAAAAGGCAGAGTGTGGAATGGCACACCTTGGGGTCTCCTCGC
ATAATGAAAGCCAGAATGAGCAAGTCAAAGATCAAGACAATGATCATCGTATTCTTTGACATCAGAGGACTTGTTCAACA
TGAATTTGTACCACATGGTACAATAATCAACACCAAATTCTACGTAGAAATTCTGAAGAGATTGAAAAGAAGAGTTCATC
GCGTCCGGCCCGAAATCACGGACAATTGGAAGTTGCACCACGACTATGCGCCAGCCCACACCGCCTTCCTCGTGACACAA
TTTCTGGCTGATTCAAAGGTTCCAACGATTCCCCAGCCACCCTACAGTCCTAATTTGGCTCCCCTAGACTTCTTCCTGTT
CCCCCGATTGAAAACTCGAATGAAAAGTAATCATTTTGAAACAGTTGATAAAATCAAAGACGCATGTACCAGGATTCCGA
AGGACATTCCAGAAGTGGCCTACCGTGACGCCTTCGATGCATGGAAATCTCGTTGGAAACGATATATCGACGCAAGAGGA
TCATATTTTGAATTTTTAATGTAACCTACCGATATGATAAATAAATTTTTTTTAATCGACTTACTGACATTACTTTTCGG
ACAAACCCTGTA
>MZ489043
TACCAGGTCTATAAACATGAAACCGGAATTTGCCTATAAATACCTCTAGCTATTAATGTAGTTATTCCTAAATCGCATAA
TTGACGTTATTTCCATGTTAACATTTGAAAAAAGATATTCAACTCATAACAATACAAGTTTCATACAACTGCGTATTTTA
TAATAGCATTGAACATGTTGAATTTTGTGCCCGTAAAATGGGATTTGCAAAGTGCATTAATTTTCTGTTACCATTTGAAA
AAACTGTTTCAGAATCGCATCGAATGCTTGTCGAAGCTTACGATAAGCATACTCTTGGAAAATCACAGTGCTTTATGTGG
TTTAAAAAATTCAAAATAGGCGATTTTGACGTGAGAAACGAAGAACGTTGAAGACCAACGAAAAAATTTGAAGACAGCGA
TTTGCAAGAATTATTGAATGAAGATGTCTCTCAACCACAACAATAAATCGTAGATCAATTAAATGTGACACGAGACCGTT
TTCTTACGCTTAAAAGCCAAGGGAGAGATATAGAAGATGGGTTCCACATGAACTGAATAAAAGACAGCATGAAAACCTAC
AAACCATTTGTGAAATTTCACAGGTACAAAAAGAAAGTCATCTCTCCATCGAATTGTGACTGGCGATGAAAAGTGGATAT
ATATTGAGTATCCAAAACGTAAAAAATTATAGGTAACTCCAGGCAAACCATTGACATTGAATGCAAGGCCAAATCGCTAT
AGACTGAAGACAATGCTCTGTGTTAGGTGTGATCAGAAGGGTGTGATCTATTATGAACTATTAAAACTTGGCGAAACTGT
TAATACTAAGTGCTACCGACAACAAATGATCGATTTAAATCAAGCTTTGCGTGAAAAACGACCAGAATATCAAAAAAGAC
AACATAAAGTGATTTTGCTTCATGATAACGTGTAATCACACACAGCAAAACTGGTCAAAGAAACGATCGAGGCGTTTAGT
TGGGAAATACTTACGCATGCAGCTTATTCACCAGACTTGGCTCTATCTGATTACTATTTGTTTGCATCGATGGACACGCA
CTTGTTGAACAGTGCTTCACTTTTTACGAAAATGTACGAAAATGGCTCGATGACTGGGCCGCCTCAAAAGAACAACAGTT
TTTTTTTGGCGAAGCATTCGCAAATTACCTGACAGATTGGAAAAATCTATAGCTAGCAATGAGCAATACTTTAAATTAAA
TATTTGTTATCTATTTCATATAATAAACGTGTATTTTCTGTACAAATATTCCGGTTTCATATTTACAGACCTGGTA
>MZ489044
TACCAGGTCTGTGAATATGAAACCGGAATTCCCCTATAAATACCTCTAGCTATCAATGTAGTTATTTCCAAACCGCATAA
TTGACGTATTTACATGTTTATATCTGACACAAGATATTCAACTCATAACAATACAAGTTTCATACAAATTCATAGTTTAT
AATAACATTGAACATGTTGAATTTTGTGCCCGGAAATTACGATTTGCGAATTTCGAAAAAACTGCTGCAGAATCGCATCG
AATGCTTGTCGAAGTTTACAGTGAGCATGCTCTTGAAAAATCAAAGTGCTTTGAGTGGTTTAAAAAATTCAAAATAGGCG
ATTTTAACCAAAAACCGAAACCACCAAAAAAATTTGAAGACAGCGCATTGCAAAAATTGTTGAATGAAGATGACTCTTAA
ACGCAACAACAACTCGCAGATCAATTAAATGTGACACGAGAAACCGTCTCCATACGCTTGAAAGCCACGAGAAAGATCCA
GAAGATGGGAAAATGGGTTCTACATGAGCTGAATGAAAGAAAGCAGGAAAACCGAAAAACCACTTGTGAAATGCTACTCG
CCAGGTACAGAAGAAAGTCATTTCTCCGTCGAATTGTGACTGGCGATGAAAAGTGGATATATTTTGAGAATCCAAAGCGT
AAAAAGTCATGGGTAACTCCAGGCGAACCATTGACATCAACTGCAAGGCCAAATCGCTATGGACGGAAGACAATGCTCTG
AGTTTGGTGGGATCAGAATGGTGTGATCTATTATGAACTACTAAAACCTGGCAAAACTATTAGTACTGAGCACTACCAAC
AACAAATGATTGATTTAAATCAAGTTTTGTATGAAAAACGACCAAGATATCAAAAAAGACAACATAAAGTGATTTTGCTT
CATGATAATGCACCATCACACAGCAAAACTATTGAAAGAAACGATCGAGGTGTTTATTTAGGAAATACTTTCACATAGAA
AGACTTATTCACTAGACTTGGCTCCATCTGATTATTATTTATTTGCATCGATGGTACACGCACTTGCTGAGCAGTGCTTC
ACTTCTACACTTCGAAAATGTACGGAAATGGCTCGATGACTGGATTGCCTCAAAAGAGCAACAGTTTTTTTGGCGAGGCA
TTCACAAATTACCTGACAGGTGGGAAAAATGTTTAGCTAGCAATGGGCAATATTTCGAATAAAATATCTGCTATCTATTT
CATACAACAAACGTGTGTTTTCAGTACAAAAATTCCGGTTTCATATTTACAGACTGGTA
>MZ489045
CAAAATATTGATTAGTGCTTGAGATACGCTTTGTTTTATTAAGTGCTGAAAGTGAATTCTGCGATTTTGACTATGTCTAA
ACTTATTGAACAAAGAAGTTGCATCAAATTTTGTTTCCGGAATGGAATTTTGGCTGCGGAAACGTTGAGTATGCTGCAGA
AAACCTTTGGGGATCAGACTCTATCTTCGAAGAATGTCAAAAAGTGGTACAACGAGTTCAAGACCGGCCGCGGGAGTATT
GAGAAGAATGTGGTGTCAAATCGGCCAAGAACATCGACTGATGAACATCATGTTAAGCAAGTCCAAGAAATGGTGCTTGA
AAATCGTCGATTGACTATTAGAGACATCGCTGATAATTTGGGCATATCATTTGGATCGGTGCAGGCGATTTTGAGTGATG
AATTAGGCTTGAGAAAAGTCAAATCTCGTTTGGTTCCAAAAATGCTCAATTTTTTGGAAAAACAGCGTCGCGTTGAAGTG
TGTGAAACAATGCTTTCTGATTATCAGGACGTAATGAAACGCATAATAACTGTAGATGAGACTTGGATCTATACTTACGA
TTCCGAAACAACCGATCAATCGAGCGAATACTGTGCCAAAGGCGAGCGGAAACCAAAAAAACCACGTCAAAGCCGCTCAA
AAATCAAGGTAATGTTGACAGTTTTCTTTGATTATCGTGGTGTGGTATATTCTGAATTCCTTCCACCGGGCCAAACTGTT
AACAAGGAGTATTATTTGAGTGTTATGCGGCGTTTGCGTGAAGCTGTTCGCAAAAATAGGCCAGAGTTATGGCAAAACAA
CTCTTGGCTTTTACATCACGACAATGCGTCATCTCACACGGCACTGGTTCTTCGCGAGCATTTCGTCAAAAATTCAACGC
ACATCGTTCCGCAACCTGCTTATTCGCCTGACTTAGCTCCGTGTGATTTCTGGCTATTCAACAAACTCAAGAGACCGCTC
CGGGGACACCGTTTTGACTCGATTGATAAAATAAAATCCGAATCGCAGAAGGCTCTGAAGGACATTCCGAAGGAGGACTT
TGCTAAATGCTATGATGACTGGAAACTTCGTTGGCATAAGTGTATTGCAGCGGAAGGAGATTACTTTGAAGGGGATGAAA
TGTATTTGGAAGTATAAATAAAGATTTTGAAAATATAAGAAAATTCACCTTTCAATTTGATCACAGTA
>MZ489046
TAGGTGTACAACTTTGCTTCCGCCGTTTTCCAATAGATGTCTCTAGAGGTAAACGCTGGTCGATATAAATCGATTAAATC
GTTTTATATCGATCTTGGACATCTGTCAACATTAATCTAACAAAACATTTGTGGATATCTGTTTGCATCCCAAACTTATT
CTCAACTGAAAATGTCAGTTTTTGATCCGAAATCTCGACATTTGCGGGAAATTTTGCTTTTCTTTTTTAATTCCAAGAAA
AGTGCGGCTGAAGCTCATCGAATGCTTTCGGATACGTACGGTGAGGCTGTTGTCAGTGAAAGAACATGTCGAGAATGGTT
TCAACGTTTTAAGAATGGTGATTATGACGTCGAAGACCGGCATGGTGGTGGAAGGAAGAAGATTTTCGAAGATGCTGAAT
TGGAAGCATTACTCGACCAAGATGCGTTTCAAACCCAAGAGGAATTGGCAGAATCGTTGCAAGTGACACAGCAAGCCGTG
TCAAAACGCCTCCAAGCCATGGGAATGATTCAGAAACAAGGAAACTGGGTTCCATACGACTTGAAACCAAGAGATGTCGA
ACGGCGCATTCTTTGCATGTGAACAGCTGCTCCAAAGGCAAAACCAAAAAGAATTTTTACATCGCATCGTAACTGGCGAC
GAAAAATGGGTCCATTACGATAATCCAAAGCGCAGAAAGTCATGGGGAAAAACCTGGACATGCTTCCATGTCGACGGCCA
ATCCGAACATTCACAGCGCCAAGGTCATGCTCTGCATTTGGTGGGACCAGCTGGGGGTGATATATGAGCTGCTAAAACCA
AGTGAAACCATCACGGGAGATCGATACCGAACGCAATTGATGCGTTTGAGCCGAGCACTAAAAGAAAAACGGCCACTATT
CGAGGAAAGACACGATAAAGTAATTCTCCAGCAAGACAATGCTTGACCTCACGTCGCAAAGGTGGTCAAAAAATATTTGG
AGACGCTGAAATGGGAGATCTTACCCCACCCGCTGTATTCTCCAGACGTTACTCCATCTGACTACCACTTGTTCCGATCG
ATGGCACACGGTCTAGCTAACGAGCACTTCAGTTCTTATGAAGAAGTCAAAAATTGGATTGATACTTGGATCGACTCGAA
AGATGAGAAGTTCCTTCGTCACGGAATACGCATGCTGCTAGATAGATGGTCAAAAGTAGTAGCTAGCGACGGCCAATATT
TTGAATAACATGTATGTAACCGTTTTTTTACAATAAAGCCTTGAATTTACAAAAAAAACCACGGAAGCAAAGTTGTACAC
CTA
>MZ489047
TAGGTGTACAACTTTGCTTCCGCCGTTTTCCAATAGATGTCTCTAGAGGTAAACGCTGGTCGATATAAATCAATTAAATC
GTTTTATATGGATCTTGGAAATCTGTCAACATTAACCTAACAAAACATTTGTGGATATCTGTTTGCATCCCAAACTTATT
CTCAACTGAAAATGTCAGTTTTTGATCCGAAATCTCGACATTTGCGGGAAATTTTGCTTTTCTTTTTAATTCCAAGAAAA
GTGCGGCTGAAGCTCATCGAATGCTTTCGGATACGTACGGTGAGGCTGTTGTCAGTGAAAGAACATGTCGAGAATGGTTT
CAACGTTTTATGAATGGTGATTATGACGTCGAAGACCGGCATGGTGGTGGAAGGAAGAAGATTTTCGAAGATGCTGAATT
GGAAGCATTACTCGACCAAGATGCGTTTCAAACCCAAGAGGAATTGGCAGAATCGTTGCAAGTGACACAGCAAGCCGTGT
CAAAACGCCTCCAAGCCATGGGAATGATTCAGAAACAAGGAAACTGGGTTCCATACGACTTGAAACCAAGAGATGTCGAA
CGGCGCATTCTTTGCATGTGAACAGCTGCTCCAAAGGCAAAACCGAAAGGGATTTTTACATCGCATCGTAACTGGCGACG
AAAAATGTGTCCATTACGATAATCCAAAGCGCAGAAAGTCATGGGAAAAGCCTGGACATGCTCTGCATATGGTGGGACCA
GCTGGGGGTGATATATTATGAGCTGCTAAAACCAAGTGAAACCATCACGGGAGATTGATACCGAACGCAATTGATGCGTT
TGAGCCGAGCACTAAAAGAAAAACGGCCACTATTCGAGGAAAGACACGATAAAGTAATTCTCCAGCAAGACAATGCTTGA
CCTCACGTCGCAAAGGTGGTCAAAAAATATTTGGAGACGCTGAAATGGGAGATCTTACCCCACCCGCTGTATTCTCCAGA
CGTTACTCCATCTGACTACCACTTGTTCCGATCGATGGCACACGGTCTAGCTAACGAGCACTTCAGTTCTTATGAAAAAG
TTAAAAATTGGATTGATACTTGGATCGACTCGAAAGATGAGAAGTTCCTTCGTCACGGAATACGCATGCTGCTAGATAGA
TGGTCAAAAGTAGTAGCTAGCGACGGCCAATATTTTGAATAACATGTATGTAACCGTTTTTTTACAATAAAGCCTTGAAT
TTACAAAAAAAACCACGGAAGCAAAGTTGTACACCTA
>MZ489048
TACCAGGTCTATAAACATGAAACCGGAATTTGCCTATAAATACCTCTAGCTATTAATGTAGTTATTCCTAAATCGCATAA
TTGACGTTATTTCCATGTTAACATTTGAAAAAAGATATTCAACTCATAACAATACAAGTTTCATACAACTGCGTATTTTA
TAATAGCATTGAACATGTTGAATTTTGTGTCCGTAAAATGGGATTTGCAAAGTGCATTAATTTTCTGTTACCATTTGAAA
AAACTGTTTCAGAATCGCATCGAATGCTTGTCGAAGCTTACGATAAGCATACTCTTGGAAAATCACAGTGCTTTATGTGG
TTTAAAAAATTCAAAATAGGCGATTTTGACGTGAGAAACGAAGAACGTTGAAGACCAACGAAAAAATTTGAAGACAGCGA
TTTGCAAGAATTATTGAATGAAGATGTCTCTCAACCACAACAATAAATCGTAGATCAATTAAATGTGACACGAGACCGTT
TTCTTACGCTTGAAAGCCAAGGGAGAGATCTAGAAGATGGGTTCCACATGAACTGAATAAAAGACAGCATGAAAACCTAC
AAACCATTTGTGAAATTTCACAGGTACAAAAAGAAAGTCATCTCTCCATCGAATTGTGACTGGCGATGAAAAGTGGATAT
ATATTGAGTATCCAAAACGTAAAAAATTATAGGTAACTCCAGGCAAACCATTGACATTGAATGCAAGGCCAAATCGCTAT
AGACTGAAGACAATGCTCTGTGTTAGGTGTGATCAGAAGGGTGTGATCTATTATGAACTATTAAAACTTGGCGAAACTGT
TAATACTAAGTGCTACCGACAACAAATGATCGATTTAAATCAAGTTTTGCGTGAAAAACGACCAGAATATCAAAAAAAAC
AACATAAAGTGATTTTGCTTCATGATAATACACCATCACACATAGCAAAACTGGTCAAAGAAACAATCGAGGCGTTTAGT
TGGGAAATACTTTCGCATGCGGCTTATTCGCCAGACTTGGTTCCATTTGATTACTATTTATTTGCATCGATGGGACACGC
ACTTGCTGAGCAGTGCTTCACTTACGAAAATGTACGAAAATGGCTCGATGACTGGGTTGCCTTAAAAGAGCAATAGTTTT
TTCGGCGACGCATTCACAAATTACCTGACAAGTAGGAAAAATGTATATCTAGCAATGGACAATACTTCGAATAAAATATT
TGTTATCTATTTCATACAATAAACGTGTATTTTCTGTAAAAAAATCCGATTTCATATTTACAGACCTGGTA
>MZ489049
TACAGGGTTTGTCCGAAAAAATAATGTCAGTGATTTAATTTTAAATAACTGTTTGTCGTTACGCGATTAGATTAGGTTTG
AATTGATAGTAGAAGTCAGGTATACAACCACGCAGTTGCCAGTGGTCTCCGACTATCCGGCGAGCGATAACGTGTTTTTT
CATTGTACTAGTTTTCGTCTACCGTGCAAGCTACAATGCAACTTTCGATAGAGCAAAGATCTGCCATCAAGTTTTGTGTG
AAACTTGGCAAGTCCTCAGTGAAAACTTTTCATATGATAAAGATGGCATTTAGTGATGATTCTTTATCGGAACGTCAAGT
CTTCCGGTGGCACAAGGTCTTTTTAGAAGGCCGTGAAGGGGTCAGCAATGAAGTTCGCGTCCGACGGCTATTAACGACCA
CTATCGACGAAAATGTGGTGCGTGTGAGAGAACTTTTGAACACAGACTGTCGGTTGAGTGATCGTTTAGTGTCATAAACA
TTAAACATCCCAAAAAGTACCATTCACGAGATTATGATGAACAATTTGCAGATGCAAAAAGTGTGCGCGAAACTGGTTCC
CAAAGTGTTAACGGACGAACAAAGATCGCGCAAACATGAAACGTGCCAGGAACTTTGGAATTTGTGTGAAAGTGACTCTC
ACTTATTAGATAACGTTATCACAGATAACGAGTTTTGGGTGTTTGAGTATGAACCCGAAACAAAAAGGCAGAGTGCGGAA
TGGCACATCTTAGCCTCTCCTCCAATAAAAGCCAGAATGAGCAAGTCAAAGATCAAAACAATAGTAATCGTGTTCTTTGA
CATCAGAGAACTTGTTCACCATGAGTTTGTACCATATGTTACAACAATCAATGTCAAGTTCTACGTAGAAGTTCTGAAGA
GATTGTAAAGAAGAGTTCATCGCGTCCGGCCCGAAATCGCGGACAATTGGAAGTTACACCACGACAACGCGCCAGCCCAC
ACCGCCTTCCTCGTGACACAATTTCTGGCCGATTCGAAGGTTCAAACGATTCCCTAGCCGCCCTACAGCCTTGACTTAGC
TCCCCTAGACTTCTTCCCGTTCTCTCGATTGAAAACTCCAACGAAAGGTAATCATTTTGGAACAGTTGACAAAGTCAAAG
ACGCATGTACCAGGACTCTGAAGGACATTCCAGAAGAGGCCTACCGTGACGGCTTCGACGCATGAAAAACCCGTTGGAAA
CGATGTATCGACGCAGGAGGATTATAATTCGAAACTTTTTAATGTAATATACCGATATGTGAAAAATATTTTTTTTAATC
GACTCACTGACATTACTTTTCGGACAAACCCTGTA
>MZ489050
TATACGAGGGTCGGCTGAAAAGTCCCGGGCCTGACACAGAGATTGAGCCACTAGGTCAATTCTGCACTAGTATCACATAG
TACTATCTCTAACAACCTCGTGTTCGTAGTTTTAGGTCAGTATCTTGGTTAGTGTTTGATTGACAGCAATTTAAACAAGA
TAATTTTGAAGTGTTCATGAAAATGGAAGATTTAGAAATACGGGCGGTCATCAAATACTTCCATATATAGGGTTTAACGC
CAAAACAAATCAAGGAAGAAATGGATAACACACTCCAAGACTCGGCTCCATCATATTCCATGGTGAAAAGGTGCGTATCA
CAATTTAAAATGGGACGTACAAGCATTAGTGATGAGCCTGGATCCGGACGTCCTGTGGAAGTGACAACTCCTGAAATGAT
TGGAAAAATCCATCAAATCGTGCTGGAAGACCGCAGATTAAAATTGTTAGAGATAGCAGAGACTGTAAAATTATCAAAAG
AACGTGTGGGTAATATTTTAAATAATATTTTGGGCTTTAGCAAGGTCTATGCGAGATGGGTGCCGCGTTTGCTAACACCT
GACCAAATGTTGAAACGAAAAATTGTTTCAAGTGAGAATTTGGCGCTCTACCATAAAAATCCGAATGAATTTTTAAGACG
TTTCATTACAATGGATGAGGCTTGGATTCATCACTACACTTCTGAAAACAAATTACAATCAAAACAGTGGATTGCACCAG
GTGAACCGGCTTCAAAAAAGGCAAAGTCAATTTTGTCAGCTAACAAGGTTATGGCGAGTATTATCTGGGATGCAAAAGGA
ATTATTTTTATTTATTATCTAGAAAAGGGAAAAAGTATCACTGGTGAATACTACGCGAATTTATTGCAGCGTTTGAGTCA
TGAAATAAAGGAAAAACGACCTCATCTGGCAAAAAAAAAGTCTTGTTTCACAATGATAATGCTCCAACACATTCGTCAAT
CGTTGCGATGGCGAAAATTTACGAATTAAAGTTCGAATTGCTTGATCATCCACCTTATTCGCCAGACTTAGCTCTAAGTG
ACTACTACCTATTTCCTAACCTCAAAAAATACCTTGGAAGAAAAAGATTTCAGAGCAATGAGAAAGTAATTGATGTTGTA
AATAGCTATTTTGAGGGACTCGACGAATCTCATTATAGAGATGGTTTAATTAAATTAGAACACCGATATGAAAAATGTAT
TAGTCTTTCTGGAGATTACGTTGAGAAATAAAAAAAAAATTGAAAAAAATGTTGTTTTCTTTGTTAGGCCTGGAACTTTT
CAGCCGACCTTCGTATA
>MZ489051
TACGAGAGTCGGCTGAAATGTCCCGGGCCTGACACAAATGGCGTCAGTAGGTCAATTCTACGCTTTTATCAGATAGTACT
ATCTCTAACTAGCTTATATTCGTAGTTTTAGGTAAGTAATTTGGTGATTGTTCAATTTACAGCATTTTAATCAAGATAAT
TTTAAAGTTTTCATGAAAATGGAAAATTTGGAAAACAGACGGTCATCAAAATAATTCCATTTAAAGTGTTTAACGTCAAA
ACAAATCAAGAAAAAAATGGATAACACACTCCACGACTCTGCTCCATTATATTCCATGGTGAAAAGTTTGGTGTCAGAGC
TTAAAATGGGACGTACGAGCACAAGTGATGAGCCTCACTCTGGACGCCCTGTGGAAGTGACAATTCCTGAAATTATTGAA
AAAATGAATCAAATCGTGATGGAAGACCGCAGATTAAAGTTGTTTGAGAGGGCAGAGACCATTAAAATATCAAAAGAACG
CGTGGGTAACATTTTAAATAATATTTTGGTCTTTAGCAAGGTTTGTGAGAGATGGATGCCGCGTTTGCTAACACCTGACC
AAATGTTGAAACGAAAAATTGTTTCAAGTGAGAATTACGCGCTCTACCATAAAAATCCCAATGAATTTATGAGAAGTTTT
ATAACTATAGATGAATCTAGGATTCACTTTACACTCCTGAAAATAAATTACAATCATAACAGTGGATTGCACCAGGTGAA
CCCACTCCAAAAAAGTTAAAGTTAATTTTGTCAGCTAACATGGTTATGGCCAGTGTATTTTGGGATGCAATAGGAATAAT
TTTTATTGATTATCTAGAAAAGGGTAAAAACATCACTGGTGAGTACTACGCAAATTTATTTCAGCGTTTGAGCCATGAAA
TAAAAGGAAAAACTGCCTCATTTGGTGAAGAAAAAAAGTCTTGTTTCACCATGGCAATTCTCCAGCATATTCGTTAATCG
TTGCGATGGTGAAAATTCACGAATTTAAGTTCGAATTGCTTGCTCACCCACCTTATTCGCCAGATTTAGCACCCAGTAAC
TACTACTTATTTCCTAACCTCAAAAAATACCTTAGCGGAAAAAGATTTTAGAGTAATGAGTAAGTAATTGATGTAAATAG
CTATTTTGAGGAGCTTGACGAATCGTATTATAGAGATGGTTTAATTAAATTAAAACACCGATATGAAAAATGTATTAGCT
TTTCTGGACATTATGTTGAGAAATAAAAAAAAAATTGAAAAAAATTGTTGTTTTCATTGTTAGGCCCGGGACTTTTCAGC
CGACCCTCGTA
>MZ489052
TATATGAGGATCGGTTGAAAAATCCCGGGCCTGACACAGAGATTCTATGCTGTTATATAGTGCTATCTCTAACTAGCTTA
TATTCATAGTTTTAGACCAGTAGTTTGACGAGTGTTTGATTCACAGCATTTTAATCAAACTAATTTTGGAGTTTTCATGA
AAATGGAAGATTTAGAAAAACGGACGGTTATCAAATACTTCCATTTAAAGGGTTTAACGCCAAAACAAATCAAGGAGGAA
ATTGATAGCACACTCCAAGACTTTGTCCCATCATATTCCATGGTGAAAAGGTGGGTGTCAGAGTTTAAAATAAAACGTAC
GAGCACAAGTGATGAGCCTCGCTCAGGACTCCCTGTGGAAGTTACAACTCCTAAAATGATTGAAAAAATCCATCAAATCG
TGCTGGAAGACCGCAGATTAAAGTTGTTTGAGATACCGGAGACTATTAAAATATCAAAAAAATGTGTGGGTAATTTTTTA
AATAATAGTTTGAGCTTTAGCAAGGTCTGTACGAGTCGGGTACCGCGTTTGCTAACACCTGACCAAATGTTGAAACGTAA
AATTTTTTCATGTGAAAATTTGGCGCTCTGCCATAAAAATCCCGATGAATTTTTGAAACGTTTTACAACTATGGATGAGA
ATTGTATCGACCACTACATTTCTGAAAGCAAATTACAATCAAAACAGTGGTTTGCACCAGGTGAACCCGCTCCAAAAAAG
CCAAAGTCAATTATGTCAGTTAACAATGTTATGGCGAGTGTTTTCTGAGATGCAAAAGGAATCATTTTTATTGATTATCT
GGCAAAGGGTAAAGGCATCACTGGTGAGTACTACGCGAATTCATTGCAGCGTTTGAGCCATGAAATAAAGGAAAAACGGC
CACATCTGTCGAAGAAAAAAATTGTTTCACGACAACGCTCCAACACATTCATCAATCGTTGCGATGGCGAAAATTCACGA
ATTAAAGTTCGAATCGCTTGCTCGCCCACCTTATTCGCCAGATTTAGCACCCAGTGATCACTACTTATTTCCTTAGCGGG
AAAAAGTTTCAGAGCAACGAGGAAGTAATTGATGTCGTAAATAGCTATTTTGAGCAGCTCGACGAATCGTATTATAGAGA
TGGTTTAATTAAATTAGAACACCGATACAAAAAATATATTAGCATTTCTGGAGATTATGTTGAGAAATAAATAAAATGTT
TCCTTTGTTAGGCCCGGGACTTCTCAGCCGACCCTCGTATA
>MZ489053
TATACGAGGGTCGGCTGAAAAGTCCCGGGCCTGACACAGAGATTGAGCCACTAGGTCAATTCTGCACTAGTATCACATAG
TACTATCTCTAACTACCTCGTGTTCGTAGTTTTAGGTCAGTATCTTGGTTAGTGTTTGATTGACAGAATTTTAATCAAGA
TAATTTTGAAGTGTTCATGAAAATGGAAGATTTGGAAAAACGGGCGGTCATCAAATTCTTCCATTTAAAGGGTTTAACAC
CAAAACAAATCAAGGAAGAAATGGATAATACACTCCAAGACTCGGTTCCATCATATTCCATGGTGAAAAGGTGGGTATCA
GAATTTAAAATGGGACGTATAAGCATAAGTGATGAGCCATGATCCGAACGCCCTGTGGAAGTGATAACTTCTGAAATTAT
TGGAAAAATCCATCAAATCGTGCTGGAAGACCGCAGATTAAAATTGTTTGAGATAGCAGATACTATAAAAATATCAAAAG
AACATGTGGGTAATATTTAAAATAATATATTGGGCTTTAGCAAGGTCTAAACGTTGAAACGAAAAATTGTTTCCAGTGAG
AATTTGGCGCTCTACCATAAAAATCCCAATACATTTTTGAGACGTTTAATTACAATGGATGAGATTTGGATCCATCACTA
CACTCCTGAAAACAAATTACAATCAAAACAGTGAATTGCACCAGGCGAACCGGCTCCAAAAAAGGCAAAGTTAATTTTGT
CAGCTAACAAGGTTATGGCGAGTATTTTCTGGGATGCAAAAGGAATTATTTTTATTGATTATCTAAAAAAGGGAAAAAGT
ATCACTGGTGAATACTACGCGAATTTATTGCAGCGTTTGAGTCATGAAATAAAGGAAAAACGACCTTATCTGGCAAAAAA
AAAGTCTTATTCCACCATGACAATGCTCCAGCACATCTGTCAATCGTTGCGATGGCGAAAATTTATGAATTAAAGTTCGA
ATTACTGGATCATCCACCTTATTCACCAGACTTAGCACCAAGTGACTACTACCTATTTCCTAACCTCAAAAAACATTTTG
GAGGAAAAAGATTTCAGAGCAATGAGGAAGTAATTGATGTTGTAAATAGCTATTTTGAGGGACTCGAAGAATCTCATTAT
AGAGATGGTTTAATTAAATTAGAACTCCGATATGAAAAATGTATTAGCCTTTCTGGAGATTATCTTGAGAAATAAAAAAA
AATTGAAAAAAATGTTGTTTTCTTTGTTAGGCTTGGAACTTTTCAGCCGACCCTCGTATA
>MZ489054
TACGAGGGTCGGCTGAAAAGTCTCGGGCCTGACGCAGAAATTGCGCCACTAGGTCAATTCTGCACTAGTATCACATAGTA
ATATCTCTAACTACCTCGTGTTCGTAGTTTTAGGTTAGTATCTTGGTTAGTTTTTGATTAACAACATTTAAATCAAGATA
ATTTTGAAGTGTTCATGAAAATGGAAGATTTGGAAAAACGGGCGGTCATCAAATACTTCCATTTAAAGGGTTTAACGCCA
AAACAAATCAAGGAAGAAATGGAAAACATACTCCAAGACTCGGCTCCATCATATTCCATGGTGAAAAGGTAGGTATCAGA
ATTTAAAATGGGACGTACAAGCATAAGTGATGAGCCTCGATCCGGACGTCCTGTGGAAGTGACAACTCCTGAAATGATTG
GAAAAAACCATCAAATCGTGCTGAAAGATCGCAGATTAAATTTTTTTGAGATAGCAGAGGATGTAAAAATATCAAAAAAA
CGTGTAAATAATATTTTAAATAATATTTTGGGCTTTAGCAAGGTCTGTGCGAGATGGGTGCCACGTTTGCTCACACCTGA
CTAAATGTTGAAACGAAAAATTGTTTCAAGTGAGAATTTGGCGCTGTACCATAAAAATCCGAATGAATTTTTGAAATATT
TCATTACAATGGATGAGACTTAGATCCATCATTACACTCCTGAAAACAAATTACAATCATAACAGTGGATTGCACCAGAT
GAACCGGCTCCAAAAAAGGCAGTCAATTTTGTCAGCTAACAAGATTATAGCGAGTATTTTCTGGGATTCAAAAGGAATTA
TTTTTATTGATTATCTAGAAAAGGGAAAGAGTATTACTGGTGAATACTACGCGAATTTATTGCAGCGTTTGAACCATGAA
ATAAAGAAAAAACGACCTCATTTGGCAAAAAAAAAGTCTTTTTTCACCATGACCATGCTCCAGCACATTCATCAATCGTT
GCGATAGCAAAAATTTACGAATTAAAGTTCGAATTGCTTGATCATCCACCTTATTCGCCAGACTTAGCACCAAGTGACTA
CTACCTATTCCCTAACCTCAAAAAACACTTTGGAGGAAAAAGATTTCAGAGCAATGAGGAAGTAATTGATGTTGTAAATA
GCTATTTTAAGGGACTCGACGAATCTCATTATAGAGATGGTTTAATTAAATTAGAACACCGATATGAAAAATGTATTAGC
CTTTCTGGAGATTATGTTGAGAAATAAAAAAAAATTGAAAAAAAATGTTGTTTTCTTTGTTAGGCTTGGAACTTTTCATC
CGACCCTCGTA
>MZ489055
TACGTAGGTCGCCTTTTAAATTTTGCGATAAGATTACACCCGTCTTACCACATACAATCTAATATTAGGACGTGATAATT
CACGTGTTTAATAGCATACGCTGTCAGTAGATTTTGCGATATGAGTGCTGTTGTGTGATTAACAGTGAGTTGAAAAATTA
AACTCGGTCAAAAAATGGAATTAAATCATGAAAATGTCCGTGCCATGATTTACTACGATTTTCGACGTGAATTAACTCAA
CAACAGAGTACTGATCAACTTGTTTCAACTTTTGTTGATGAAGCTCCACACCGGGCCACCGTATTTCGCTAGTTTGTTGA
ATTTAATTGTGGTCGTCGTTCGCTCATTCGAATGAATTTCGTGAAGGTCGTCCAAAATCGGTGGTTTTGCCAGAAAACAT
TGGTGCTGTACGCGATATGATAAACTTAGACCGTCACGTAACTTATCGTGAGATTGAGGCATCTCTAGGCATAAGTTCTA
CCAGTGTACATTCAATATTGCATGAACATTTGGCCGTCAAGAAAATTTGTTCGCGTTGGATCCCACACAATTTGACAGTC
GCTCAAAAACAAGCTCGTGTTGATTAGTGTACAGAAATGTTGAAAAAATACAATCGCGGCATTTCAAAAGATATCTATAA
AATCGTAACAGATGACGAATTGTGGATTTATACCTATGATCCGGAAAGTAAATAGCAGTCGACTGTATGGGTCTCTCGAG
GTGAGCCAAATCCAACCAAAGTTGTTCGCACACGCAGCTCATCGAAGCAAATGGTTGCCTGTTTCTTTGGAATAACCCGA
CATGTGGTAACTATACCATTAGAACAACGTAGGACAATCAATTCTGAATAGTACACAACCATTTGTTTGCCAAAAGTATT
TGGAGAAATTATGAAAACAAATCGCCGAAGACCAATCATTCTTCACCATGACAATGCGAGCTCTCACATATCGATTCAAA
CAAACGCCTATGTTACCAGCCAAAACATCGAATTGATGGGTCATCTGCCATACAGCTCTGATTTGGCACCCAATAACTTT
TTTTTATTCCCGCACATCAAAAATAAATTGCGTGGTAAACGTTTTTTGACGTCTGAAGAAGCAGTTGATACGTTCAAAGT
GTATATTTTGGAGGTACCTCAATCGGAGTGGAAAAAGTGCTTCGAAAATTGGTTCGAACGAATGCTTAAGTGTATTAATC
TTCATGGCGAATATTTCGAAAAACAATAAAGCCATTTTGAATGATAAAAATTATGTTGTTTTTTTTTTCGCAAAACTTAA
AAGGTAGCCTTCGTA
>MZ489056
TACGTAGGTTGCTTTTTAAGTTTTGCAATGTAATTACACCTGTTTTACTACGTCAAATCTAATATTAGAATGGGATATTT
GACATGTTTGTTAGTATATGTTATCAGAATGTTTTTCGATACGAGTGCTATTAATGAGGTTTAGAGTGATTTGAAAAATA
CATATCAGCCGAAAAATGAAATAAAATCATGAAAATTTCCGTACGATGATTTTCGACGTAGATTAACTCAATAACAGCGT
GTTGTTCAACTTGTTTCGATTTTGGTGATGAAGCACCACACTGGGCTACCGTGTTTAGCTGGTTTTCTGAATTTAATCGT
GGTTGTCGTTCGCTCAAGGATAAATTTCGTGAAGGTCATCCAAAATCGGTGGTTTTACCAGAAAACATCGTTGCTGTTCG
CGAGATGATAAAACTAGACCGTCATGTGACATATCGTAAGATTGAGGCATCCCTAGGCATGAATTCCAACAGTGTACACT
GTACATTCAATATTGTATGAACAATGAAAAAGATTTTTTGGCGTTGCATCCCACACAGTTTGACAACCGCTCAAAAAATA
GCTTGTGTAGATTGACGGACAGAAATATTGAAAAAATACTGTCGTGGTACTTCAAAAGGCGTCTACAGGATCGTAACAGA
TAATGAATCATGGATTTATGCATACGATCTGGAAAGTAAACAGCAATCGACTGTATGGGTCTTTCAAGATGAGCCAAATC
CAATAATAGTTGTTTGCGTACGAAGCAGATGGTCACTTGTTTCTTCGCCATAACTGGACATGTGGCAACTGTACTGTTAG
AATAATGTAGGACGGTCAATTCTGAAAGGCACACAACCATTTGCTTGCCAGAAGGCTTCGGAGAAATAAGGAAAAATTCG
CTGAAGACGTATTATCCTCCATCACGACAATACGAGCTTTCACACAATTGGCTCAAACAATCATCTATCTTACCGGACAA
AACGTCGAATTGATGTGTCATCCGCTATACAGCCCTGATTTGGCACCCAATGACTTCTTTCTATTTCAGCACATCAAAAA
TCAATTACGTGGTCAACGTTTTCCGATGCCTGAAAAAGCAGTCGATGCGTTCAAAATGCATGTCTTGAAGGTACCTCAAT
GGAAGTGGAAAAAGTACTTCGAAAATTGGTTCAAACGCATGCAAAAGTGTATTAATTTTCATGGAGTATATTTTGAAAAA
CAATAAAGCTATTTTTTATGATTAATATTATATTGTGTTTTTTTGTCGCAAAACTTAAAACACAACCTACGTA
>MZ489057
TACGTTGGTTGCCTTTTAAATTTTCCGATAAGATTACACCCGTCTTATCACATAGAATCTAATATTAGGACGTGATAATT
CACGTGTTTAATAGCATACGCTCTCAGTACATTTTGCGATACGAGTGCTGTTGTGTGATTTACAGTGACTTGAAAAATTA
AACTTGGTCAAAAAATGGTATTAAATCGTGAAAATGTCCGTGCCATGATTTACTACGATTTTCGACGTGGATTAACTCAA
TAACAGAGTACTGATCAACTTGTTTTAACTTTTGTTGATGAAGCACCACAAAGGGCAACCGTATTTCGCTAGTTTGCTGA
ATTTAATCGTGGTCGTCCTTCGCTCAAGGATGAATTTCGTGAAGGTCGTCCAAAATCGGTGGTTTTGGCAGAAAACATTG
GTGCTGTACGCGATATGATAAACTTAGACCGTCACGTAACTTATCGTGAGATTGAGGCGTCCCTAGGCATAAGTTCCACC
AGTGTACATTCAATATTGCATGAACATTTGGCCGTCAAGAAAATTTGTTCGCGTTGGATCCCACACATTTGACAGTCGCT
CAAAAACAAGCTCGTGGTTGATTGGTGTACAGAAATGTTGAAAAAATACAATCGCGGCACTTCAAAAGATATCTATAAAA
TCGTAACAGGTGACGAATCATGGATTTATACCTATGATCCGGGAAGTAAACAGCAGTCGACCGTATATGGGTCTTTCAAT
GTGAGCCAAATCCAACCAGAGTTGTTCGCGCGCGCAACTCTTCGAAGCAAACGGTGGTTGCCTGTTTCTTTGGAATAACC
GGACACGTGGCAACTACACCATTAGAACAACGCAGGACGATCGTTTCTAAATGGTACCCAACCATTCGTTTGCCAAAAAT
ATTCAGAGAAATCAGGAAAACGAATCGCCGAAGACGAATCATTCTTCACCACGACAATGCGAGCCCTCACGCGTCGACTC
AATAAAAACGCCTATGTTATCAGCATAAAACATCGAATTTTGTGAAGTTATCCACCATCCAGATTTGGCACCCAATGACT
TTTTTTTATTTCCGCACATCAAAAATAATTTGCGAAGAAGAAGCAGTCGATGCGTGCAGAGTTCACGTTTTGGAGGTACC
TCAATCGGAGTGGAAAAAGTGCTTCGAAAATTGGTCGGAACGCACGCTTAAGTGTATTGATCTTCACGGCGAATATTCCG
AAAAACAATAAAGCCATTTTAAATGATAAAAATTATGCTGTTTTTTTCTGTTTTTTTTTCCGCAAAACTTCAAAGGCAGC
CTACGTA
>MZ489058
TACGTAGGTCGACTTTTAAATTTTGCGATAAGATTACACCTGTCTTACCACATAAAATCGAATATTAGGACGTGATAATT
CACGTGTTTAATAGCATACGCTATCAGCACATTTTGCGATACGAGTTTTGTTATGTGATTTACAGTGACTTCAAAAATTA
AACTCGGTCAAATAATGGAATTAAATCGTGAAAATTTCCGTGCCATGATTTACTACGATTTTCGACGTGGATTAACTCAA
CAACAGAGTACTGATCAATTTGTTTCAACTTTTAGTGATGAAGCACCACACAGGGCCACCTTATTTCGCTGGTTTGGTGA
ATTTAATCGTGGTCGTCGTTCGCTCAAGGATGAATTTTGTGAAGGTCATCAAAAATCTGTGGTTTTGCCAGAAAACATTG
GTGCTGTACGCGATATGATAAACTTAGACCGTCACGTAACTTATTGTGAAATTGAGGCGTTCCTAGGCATAAGTTCCACC
AGTGTACGTTCAATATTGCATGAACATTTGGCCGTCAAGAAAATTTGTTCGCGTTGGATCCCACACATTTTGACAGTCGC
TCAAAAATAAGCTCGTGTTGATTGGTGTACAGAAATGTTTAAAAAATACAATCGCGGTACTTCAAAAAATATATATAAAA
TCGTAACAGGTGACGTATTGTGGATTTATGCCTATGATCCGGAAAGTAAACAGCAGTCGACTGTATGGGTAATTCAAGGT
GAGCCAAATTCAACCAAAGTTGGTCGTGCACGCAGCTCTTCGAAGCAAATGGTTGCCTGTTTCTTTGGAATAACCGGACA
TGTGGCAACTATACCATTAGAACAACGTAGGATAATCAATTCTGAATGGTACACAACCATTTGTTTACAAAAAGTATTTG
AAGAAATTAGGAAAACAAATCGCTGAAGACGAATCATTCTTCACCACTACAATGCGAGCTTTCACACATTGACTCAAACA
AACGCCTATGTTACCAGCCAAAAAATCGAATTGATGGGTCATCCGCCATACAGCCCTGATTTGGTACCCAATGACTTTTT
TTATTCCCGCACATCAAAAATAAATTGCGTGGTAAACGTTTTTCGACGCCTGAAGAAGCAGTTGATGCGTTCAAAGTGCA
TGTTTTGGAGGTACCTCAATCGGAGTGGAAAAAGTGCTTCGAAAATTGGTTCGAACGCATGCTTAAGTGTATTAATGGTG
AATATTTCGAAAAACAATAAAGCCATTTTATATGAAAAAAATTATGTTGTTTTTTTTTGTCGCAAAATATAAAAGGCAGG
CTACGTA
>MZ489059
TACGTAGGTCGCCTTTTAAATGTTGAGATAAGATTACACCCGTCTTACCACATAAAATCTAATATAAGGACGTAATAATT
CACGCGTTTAATAGCATACGCTGTCAGCACATTTTGCTGTTGTTTGATTTACAGTGACTTGAAAAATTAAACTCTGTCAA
AAAATGGAATTAAATCGTGAAAATGTCCGTGCCATGATTCACTACGATTTTCGACATGGATTAACTCAAAAACAGAGTAC
TGATCAACCTGTTTCAAATTTTGGTGATGAAGCACCACACAAGGCCACCGTATTTCGCTGGTTTACTGAATTTAATCGTG
GTCGTCGTTTGCTAAGGATGAATTCTGCGAAGGTCTTCCAAAATCGATGGTTTTGCCAGAAAACATTGGTGCTGTACGTG
ATATGATAAACTTAGATCGCCATGTAACTTATCGTGAGATTGAGGCGTTCCTAGGCATAAGTTCCACCAGTGTACATTCA
ATCTTGCGTGAACATTTGGAAGTCAAGAAAATTTGTTCGCGTTGGATCCCACACAATTTGACAGTCGCTCAAAAACAAGC
TCGTATTGATTGGTGTACAAAAATGTTGAAAAAATACAATCGCGGCACTTCAAAAGATATCTATAAAATCGTAGCAGGTG
ACGAATCGTGGATTTATGCCTATGATCCGGGACGTAAACAGCAGTCGACTGTATGGGTCTTTCAAGGTGAGCCAAACCAA
CCAAAATTGTTCACGCACGCAGCTCTCCGAAGCAAATGGTTGCCTGTTTCTTTGGAATAACCGAACATGTGGCAACTATA
TCATTATAACAACGTAGGACAATTAATTCTGAATGGTACACAATTATTTGTTTACCAAAAGTATTTGGATAAATTAGGAA
AACAAATCGCCAACGACGAATCATTCTTCACCACGACAATGCGAGCCCTCACACATCGACTCAAATAAACGCCTACCAGC
CAAAACATCGAATTGATGGGTCATCCGTCATACAGCACTAAATTGGCACCCAATGACTTTTTTTTATTCCCACACATCAA
AAATAAATTGCATGGTAAATGTTTTTCGACGCCTAAAGAAGCAGTTGATGCGTTCAAAGTGCATGTTTTGGAGATATTTC
AATCGAAGTGGAAGAAGTGCTTCGAAAATTCGTTCGAACGCATGCTTAAGTGTATTAATCTTCATGGCGAATATTTCGAA
AAACAATAAAGCCATTTTGAATGATAAAAATTATGTTGTTTTTTTTGTCGCAAAACTTAAAAGGCAGCCTACGTA
>MZ489060
TACGTAGGTCGCCTTTTAAATTTTGCGATAAGATTACACCCGTCTTACCACATAAAATCTAATATTAGGACGTGATAATT
CACGTGTTTAATAGCATACGCTGTCAGTACATTTTGCGATACGAATACTGTTGTGTGATTTACAGTGACTTGAAAAATTA
AACTAGGTCAAAAAATTGAATTAAATCGTGAAAATGTCCGTGTTATGATTTACTACGATTTTCGACGTGGATTAACTCAA
CAGCAGAGTACTGATCAACTTTTTTCAACTTTTGGTGATGAAGCACCACACCGGGCCACCGTATTTCGCTGATTTACTGA
ATTTAGTCGTGGTCGTCGTTCGCTCAAGGATAAATTTCGTGAAGGTCGTCCAAAATCGGTGGTTTAACCAAAAAACATCA
GTGCTGTACGCGATATAATAAACTTAGACCGTCACGTAACTTATCGTGAGATTGAGGCGTCCCTAGGCATAAGTTCCACT
AGTGTACATTTAATATTGCATGAACATTTGGCTGTCAAGAAAATTTGTTCGCGTTGGATCCCACACAATTTGACAGTCGT
TCAAAAACAAGCTCGTGTTGATTGGTGTACAGAAATGTTGAACAAATACAATCGCGGCACTTCAAAAGATATCTATAAAA
TCGTAACAGGTGACAAATCGTGGATTTATGCCTATTATCCGGAAAGTAAACAGCAGTCGACTGTATGGGTCTTTCAAGTT
GAGCCAAATTCAACCAAAGTTGTTCGCGCACGCAGCTCTTCGAAGCAAATGGTTGCCTGTTTCTTTGGAATAACCGGACA
TGTGGCAACTATACTATTAGTACAATGTAGGGTAATCAATTCTGAATGATACACAACCATTTGTTTGCCAAAAATATTTG
GAGAAATTAGAAAAACAAATCGCCGAAGACGAATCATTCAACACCACGACAATGCGAGCTCTCAACATCGACTAAAACAA
ACGCCTATGTTACCAGCCAAAACATCGAATTGATGGGTCATCCGCCATACAGTCCTGATTTGGCTCCCAATGACTTTTTT
TATTCCCGCACATCAAAAATAAATTGCGTGGTAAACGTTTTTCGACGCCTGAAGAAGCAGTTGATGCGTTCAAAGTGCAT
TTTTTGGAGGTACCTCAATCAGAGTGGAAAAAGTGTTTCGAAAATTAGTTCGAACGCATGCTTAAATGTTATAATCTTCA
TGGCGAATATTTCGAAAAACATTAAAGCCATTTTGAATGATAAAAATTATGTTGTTTTTTTTGTCGCAAAACTTAAAAGG
CAGCCTACGTA
>MZ489061
TACGTAGGTTTTAAGTTTTAAGTTTTAAATACCTGTGTCACTTTGTCAAATCTAATTTTAGAATGGAATTTTTGACGTGT
TTGATAGCATATGTTATCAGAATGTTTTGTGGTACGAGTGCTATTAGTGTAGTTTACATTGACTTGAAAAATATGTAAAT
CTCTGCAGAAAAATGGAATTAATTAGTGAAAATTTCCATGCGATGATTTACTACGATTTTCCACATGGATTAATTCAACA
ACTGTATGTCGATCAACTTGTTTCGACTTTTAGGGATAGAATATCACACCGTGTTTCGTTGGTTTTCTGAATTGAATTGT
GGTCGTCGTTTGTTCAAGGACAAATTTCGTGAAGGTCGTCCAAAATCGGTGGTTTTTCCAGAAAACATCAATGCTGTAAG
CGGAATGAAAAACTAGACCGTCATGTGACTTATGGTGAAATTGAGCTATTTCTTAAGCATGAGTTCTAGTAGTGTACATT
CAATATTGTATGAACATTTGGTAGTTGATAAGATTTGTTCGCATTGGAACTCACACAATTTGAAAACTACTCAAAATAAG
GCTCGTGTAGATTGATGCACACAAATGATGAAAAATATAGTTGTGGCACTTCAATAGACGTCTATAAAATCATAACAGGT
TATGAATCATGGATTTACACATATTATTTGGAAAGTAAATAGTAGTCGATTGTATGTGTATTTCTAAGTAAGCAAATCCA
ATAAAAATTGTTCGCGCAAGAAACTTTCGAAGCAAATGGTCACCTACTTTTTCGGCATAACTGGACTTGTGGCAACTATA
CTATTATAACAACGTATGATGGTCAATTTTGAATGATACACAACCACTTGCTTGCCAAAAGTCGTCGGAAAAATTAGGGA
AAAAACCGCCGAAGACAAATTATTCTTCACTACGATAATGCGAGCTATCACACATCGGCTCAACAATCGCCTATTTTATC
GGCCAAAACATCGAATTGATGGGTCACCCGCAGTCCTGATTTGACACCCAGTGACTCTTTCCACTTCCGCACATAAAAAA
TAAATTGCATTTTCCGACGCCCGAAGAAGTAGTTGATGCATGTTTTAGAGATAGCTCAATTGGAGTGGAAAAAGTGCTTC
GAAAATTGGTTCAAACGCATACAAAAGTGTATTGATCTTTATGGAGAATATTTTCAAATGCAGTAAAGCCATTCTTAATG
ATTAATATTATATTGTATTTTTTTGTCGTAAAACTTAAAGGCAACCTACGTA
>MZ489062
TACGTAGGTCGGCTTTTAAATTTTGCGATAAGATTACACCCGTCTTACCACATACAATCTAATATTAAGACGTGATAATT
CACGTGTTTTATTACATACGGCTATTAGTACATTTTGCGATACGAGTGCTGTTGTTTTATTTACAGTGACTTGAAAATAT
AACTCGGTCAAAAAATGGAATTAAATCGTGAAAATGTCCGTGCCATGATTTACTACGATTTTTGACGTGGATTAACTCAA
CAACAGAGTACTGATCAACTTGTTTTAACTTTTGGTGAATTTGCACCACACCGGACCACCGTATTTCGCTGGTTTGCTGA
ATTTAATCGTGGTCGTCGTTCGCTCAAGGATGAATTTCGTGAAGGTCGTCCAAAATCGGTGGTTTTGCCAGAAAACATTA
GTGCTGTACGCGATATGATATACTTAGACCGTCACGTAATTTATCGTGAGATTGAGGCGTCCCTAGACATAAGTTCCACC
AGTGTACATTCAATATTGCATGAACATTTGGCCGTCAAGAAAATTTGTTCGCGTTGGATCCCACACAATTTGACAGTCGC
TCAAAAACAAGCTTGTGTTGATTGGTGTACAGAAATGTTGAAAAATACAATAGCGGCATTTCAAAAGATATCTATAAAAT
CGTAACAGGTGACGAATCGTGGATTTATGCCTATGATCCGGAAACTAAACAGCAGTCAACTGTATGGTTCTTTCAAGGTG
AGCCAAATCTAACCAAAGTTGTTCGCGCACGCAGCTTTTCGAAGTAAATGGTTGCCTGTTTCTTTGGAATAACCGGACAT
GTGGCAACTATAACATTAAAACAACGTAGGACAATCAATTCTGAATGGTACACAACCATTTGTTTGCCAAAAGTATTTGG
AGAAATTAAGAAAACAAATTGCCGAAGACGAATCAATCTTCACCACGACAATGCGAGCTCTCATACATCGACTCAAACAA
ACGCCTATGTTACCAGCCAAAACATCGAATTGATGGGTCATCCGCCATACAGCCCTGATTTGGCACCCAATGACTTTTTT
TTATTTCCGCACATCAAAAATAAATTGCGTGGTAAACGTTTTTCGACGCTTGAAGAAGCAGTTGATGCGTTCAAAGAACA
TGTTTTGGAGGTACCTCAATCGGAGTGGAAAAAGTGCTTCGAAAATTGGTTCAAACGCATGCTTAAGTGTATTAATCTTC
ATGGCGAATATTTCGAAAAACAATAAAGCCAATTTGAATGATAAAAATTATGTTGTTTTTTTTCGCAAAATTTAAAAGGC
AGCCTACGTA
>MZ489063
TACGAGAGTCGGCTGAAATGTCCCGGGCCTGACACAAATGGCGTCAGTAGGTCAATTCTACGCTTTTATCAGATAGTACT
ATCTCTAACTAGCTTATATTCGTAGTTTTAGGTAAGTAATTTGGTGATTGTTCAATTTACAGCATTTTAATCAAGATAAT
TTTAAAGTTTTCATGAAAATGGAAAATTTGGAAAACAGACGGTCATCAAATAATTCCATTTAAAGTGTTTAACGTCAAAA
CAAATCAAGAAAAAAATGGATAACACACTCCACGACTCTGCTCCATTATATTCCATGGTGAAAAGTTTGGTGTCAGAGCT
TAAAATGGGACGTACGAGCACAAGTGATGAGCCTCACTCTGGACGCCCTGTGGAAGTGACAATTCCTGAAATTATTGAAA
AAATGAATCAAATCGTGATGGAAGACCGCAGATTAAAGTTGTTTGAGAGGGCAGAGACCATTAAAATATCAAAAGAACGC
GTGGGTAACATTTTAAATAATATTTTGGTCTTTAGCAAGGTTTGTGAGAGATGGATGCCGCGTTTGCTAACACCTGACCA
AATGTTGAAACGAAAAATTGTTTCAAGTGAGAATTACGCGCTCTACCATAAAAATCCCAATGAATTTATGAGAAGTTTTA
TAACTATAGATGAATCTAGGATTCACTTTACACTCCTGAAAATAAATTACAATCATAACAGTGGATTGCACCAGGTGAAC
CCACTCCAAAAAAGTTAAAGTTAATTTTGTCAGCTAACATGGTTATGGCCAGTGTATTTTGGGATGCAATAGGAATAATT
TTTATTGATTATCTAGAAAAGGGTAAAAACATCACTGGTGAGTACTACGCAAATTTATTTCAGCGTTTGAGCCATGAAAT
AAAGGAAAAACTGCCTCATTTGGAAGAAAAAAAGTCTTGTTTCACCATGGCAATTCTCCAGCATATTCGTTAATCGTTGC
GATGGTGAAAATTCACGAATTTAAGTTCGAATTGCTTGCTCACCCACCTTATTCGCCAGATTTAGCACCCAGTAACTACT
ACTTATTTCCTAACCTCAAAAAATACCTTAGCGGAAAAAGATTTTAGAGTAATGAGTAAGTAATTGATGTAAATAGCTAT
TTTGAGGAGCTTGACGAATCGTATTATAGAGATGGTTTAATTAAATTAAAACACCGATATGAAAAATGTATTAGCTTTTC
TGGACATTATGTTGAGAAATAAAAAAAAAATTGAAAAAAATGTTGTTTTCATTGTTAGGCCCGGGACTTTTCAGCCGACC
CTCGTA
>MZ489064
TATACGAGGGTCGGCTGAAAAGTCCCGGGCCTGACACAGATTGAGCCACTAGGTCAATTCTGCACTAGTATCACATAGTA
CTATCTCTAACAACCTCGTGTTCGTAGTTTTAGGTCAGTATCTTGGTTAGTGTTTGATTGACAGCAATTTAAACAAGATA
ATTTTGAAGTGTTCATGAAAATGGAAGATTTAGAAAACGGGCGGTCATCAAATACTTCCATATATAGGGTTTAACGCCAA
AACAAATCAAGGAAGAAATGGATAACACACTCCAAGACTCGGCTCCATCATATTCCATGGTGAAAAGGTGCGTATCACAA
TTTAAAATGGGACGTACAAGCATTAGTGATGAGCCTGGATCCGGACGTCCTGTGGAAGTGACAACTCCTGAAATGATTGG
AAAAATCCATCAAATCGTGCTGGAAGACCGCAGATTAAAATTGTTAGAGATAGCAGAGACTGTAAAATTATCAAAAGAAC
GTGTGGGTAATATTTTAAATAATATTTTGGGCTTTAGCAAGGTCTATGCGAGATGGGTGCCGCGTTTGCTAACACCTGAC
CAAATGTTGAAACGAAAAATTGTTTCAAGTGAGAATTTGGCGCTCTACCATAAAAATCCGAATGAATTTTTAAGACGTTT
CATTACAATGGATGAGGCTTGGATTCACACTACACTTCTGAAAACAAATTACAATCAAAACAGTGGATTGCACCAGGTGA
ACCGGCTTCAAAAAAGGCAAAGTCAATTTTGTCAGCTAACAAGGTTATGGCGAGTATTATCTGGGATGCAAAAGGAATTA
TTTTTATTTATTATCTAGAAAAGGGAAAAAGTATCACTGGTGAATACTACGCGAATTTATTGCAGCGTTTGAGTCATGAA
ATAAAGGAAAAACGACCTCATCTGGCAAAAAAAAAGTCTTGTTTCACAATGATAATGCTCCAACACATTCGTCAATCGTT
GCGATGGCGAAAATTTACGAATTAAAGTTCGAATTGCTTGATCATCCACCTTATTCGCCAGACTTAGCTCTAAGTGACTA
CTACCTATTTCCTAACCTCAAAAAATACCTTGGAAGAAAAAGATTTCAGAGCAATGAGAAAGTAATTGATGTAAATAGCT
ATTTTGAGGGACTCGACGAATCTCATTATAGAGATGGTTTAATTAAATTAGAACACCGATATGAAAAATGTATTAGTCTT
TCTGGAGATTACGTTGAGAAATAAAAAAAAAATTGAAAAAAATGTTGTTTTCTTTGTTAGGCCTGGAACTTTTCAGCCGA
CCTTCGTATA
>MZ489065
TATGAGGATCGGTTGAAAAATCCCGGGCCTGACACAGAGATTCTATGCTGTTATATAGTGCTATCTCTAACTAGCTTATA
TTCATAGTTTTAGACCAGTAGTTTGACGAGTGTTTGATTCACAGCATTTTAATCAAACTAATTTTGGAGTTTTCATGAAA
ATGGAAGATTTAGAAAACGGACGGTTATCAAATACTTCCATTTAAAGGGTTTAACGCCAAAACAAATCAAGGAGGAAATT
GATAGCACACTCCAAGACTTTGTCCCATCATATTCCATGGTGAAAAGGTGGGTGTCAGAGTTTAAAATAAAACGTACGAG
CACAAGTGATGAGCCTCGCTCAGGACTCCCTGTGGAAGTTACAACTCCTAAAATGATTGAAAAAATCCATCAAATCGTGC
TGGAAGACCGCAGATTAAAGTTGTTTGAGATACCGGAGACTATTAAAATATCAAAAAAATGTGTGGGTAATTTTTTAAAT
AATAGTTTGAGCTTTAGCAAGGTCTGTACGAGTCGGGTACCGCGTTTGCTAACACCTGACCAAATGTTGAAACGTAAAAT
TTTTTCATGTGAAAATTTGGCGCTCTGCCATAAAAATCCCGATGAATTTTTGAAACGTTTTACAACTATGGATGAGAATT
GTATCGACACTACATTTCTGAAAGCAAATTACAATCAAAACAGTGGTTTGCACCAGGTGAACCCGCTCCAAAAAAGCCAA
AGTCAATTATGTCAGTTAACAATGTTATGGCGAGTGTTTTCTGAGATGCAAAAGGAATCATTTTTATTGATTATCTGGCA
AAGGGTAAAGGCATCACTGGTGAGTACTACGCGAATTCATTGCAGCGTTTGAGCCATGAAATAAAGGAAAAACGGCCACA
TCTGGAAGAAAAAAATTGTTTGCACGACAACGCTCCAGCACATTCATCAATCGTTGCGATGGCGAAAATTCACGAATTAA
AGTTCGAATCGCTTGCTCGCCCACCTTATTCGCCAGATTTAGCACCCAGTGATCACTACTTATTTCCTTAGCGGGAAAAA
GTTTCAGAGCAACGAGGAAGTAATTGATGTAAATAGCTATTTTGAGCAGCTCGACGAATCGTATTATAGAGATGGTTTAA
TTAAATTAGAACACCGATACAAAAAATATATTAGCATTTCTGGAGATTATGTTGAGAAATAAATAAAATGTTTCCTTTGT
TAGGCCCGGGACTTCTCAGCCGACCCTCGTA
>MZ489066
TATCACATAGTACTATCTCTAACTACCTCGTGTTCGTAGTTTTAGGTCAGTATCTTGGTTAGTGTTTGATTGACAGAATT
TTAATCAAGATAATTTTGAAGTGTTCATGAAAATGGAAGATTTGGAAAACGGGCGGTCATCAAATTCTTCCATTTAAAGG
GTTTAACACCAAAACAAATCAAGGAAGAAATGGATAATACACTCCAAGACTCGGTTCCATCATATTCCATGGTGAAAAGG
TGGGTATCAGAATTTAAAATGGGACGTATAAGCATAAGTGATGAGCCATGATCCGAACGCCCTGTGGAAGTGATAACTTC
TGAAATTATTGGAAAAATCCATCAAATCGTGCTGGAAGACCGCAGATTAAAATTGTTTGAGATAGCAGATACTATAAAAA
TATCAAAAGAACATGTGGGTAATATTTAAAATAATATATTGGGCTTTAGCAAGGTCTAAACGTTGAAACGAAAAATTGTT
TCCAGTGAGAATTTGGCGCTCTACCATAAAAATCCCAATACATTTTTGAGACGTTTAATTACAATGGATGAGATTTGGAT
CCACACTACACTCCTGAAAACAAATTACAATCAAAACAGTGAATTGCACCAGGCGAACCGGCTCCAAAAAAGGCAAAGTT
AATTTTGTCAGCTAACAAGGTTATGGCGAGTATTTTCTGGGATGCAAAAGGAATTATTTTTATTGATTATCTAAAAAAGG
GAAAAAGTATCACTGGTGAATACTACGCGAATTTATTGCAGCGTTTGAGTCATGAAATAAAGGAAAAACGACCTTATCTG
GAAAGAAAAAAGTCTTATTCCACCATGACAATGCTCCAGCACATCTGTCAATCGTTGCGATGGCGAAAATTTATGAATTA
AAGTTCGAATTACTGGATCATCCACCTTATTCACCAGACTTAGCACCAAGTGACTACTACCTATTTCCTAACCTCAAAAA
ACATTTTGGAGGAAAAAGATTTCAGAGCAATGAGGAAGTAATTGATGTAAATAGCTATTTTGAGGGACTCGAAGAATCTC
ATTATAGAGATGGTTTAATTAAATTAGAACTCCGATATGAAAAATGTATTAGCCTTTCTGGAGATTATCTTGAGAAATAA
AAAAAAATTGAAAAAAATGTTGTTTTCTTTGTTAGGCTTGGAACTTTTCAGCCGACCCTCGTAT
>MZ489067
TACGAGAGTTGGCTGAAAAGTCCCGGGCCTAACACAGATTGCGCCACTAGGTAAATTCTGTACTAGTATCACATAGTAAT
ATCTCTAACTACCTCGTGTTCGTAGTTTTAGGTTAGTATCTTGGTTAGTTTTTGATTAACAACATTTAAATCAAGATAAT
TTTGAAGTGTTCATGAAAATGGAAGATTTGGAAAACGGGCGGTCATCAAATACTTCCATTTAAAGGGTTTAACGCCAAAA
CAAATCAAGGAAGAAATGGAAAACATACTCCAAGACTCGGCTCCATCATATTCCATGGTGAAAAGGTAGGTATCAGAATT
TAAAATGGGACGTACAAGCATAAGTGATGAGCCTCGATCCGGACGTCCTGTGGAAGTGACAACTCCTGAAATGATTGGAA
AAAACCATCAAATCGTGCTGAAAGATCGCAGATTAAATTTTTTTGAGATAGCAGAGGATGTAAAAATATCAAAAAAACGT
GTAAATAATATTTTAAATAATATTTTGGGCTTTAGCAAGGTCTGTGCGAGATGGGTGCCACGTTTGCTCACACCTGACTA
AATGTTGAAACGAAAAATTGTTTCAAGTGAGAATTTGGCGCTGTACCATAAAAATCCGAATGAATTTTTGAAATATTTCA
TTACAATGGATGAGACTTAGATCCACATTACACTCCTGAAAACAAATTACAATCATAACAGTGGATTGCACCAGATGAAC
CGGCTCCAAAAAAGGCAGTCAATTTTGTCAGCTAACAAGATTATAGCGAGTATTTTCTGGGATTCAAAAGGAATTATTTT
TATTGATTATCTAGAAAAGGGAAAGAGTATTACTGGTGAATACTACGCGAATTTATTGCAGCGTTTGAACCATGAAATAA
AGAAAAAACGACCTCATTTGGAAGAAAAAAGATCTTTTTTCACCATGACCATGCTCCAGCACATTCATCAATCGTTGCGA
TAGCAAAAATTTACGAATTAAAGTTCGAATTGCTTGATCATCCACCTTATTCGCCAGACTTAGCACCAAGTGACTACTAC
CTATTCCCTAACCTCAAAAAACACTTTGGAGGAAAAAGATTTCAGAGCAATGAGGAAGTAATTGATGTAAATAGCTATTT
TAAGGGACTCGACGAATCTCATTATAGAGATGGTTTAATTAAATTAGAACACCGATATGAAAAATGTATTAGCCTTTCTG
GAGATTATGTTGAGAAATAAAAAAAAATTGAAAAAAAATGTTGTTTTCTTTGTTAGGCTTGGAACTTTTCATCCGACCCT
CGTA
>MZ489068
TATACGAGGGTCGGCTGAAAAGTCCCGGGCCTGACACAGATTGAGCCACTAGGTCAATTCTGCACTAGTATCACATAGTA
CTATCTCTAACAACCTCGTGTTCGTAGTTTTAGGTCAGTATCTTGGTTAGTGTTTGATTGACAGCAATTTAAACAAGATA
ATTTTGAAGTGTTCATGAAAATGGAAGATTTAGAAAACGGGCGGTCATCAAATACTTCCATATATAGGGTATCACATAGT
ACTATCTCTAACTACCTCGTGTTCGTAGTTTTAGGTCAGTATCTTGGTTAGTGTTTGATTGACAGAATTTTAATCAAGAT
AATTTTGAAGTGTTCATGAAAATGGAAGATTTGGAAAACGGGCGGTCATCAAATTCTTCCATTTAAAGGGTTTAACACCA
AAACAAATCAAGGAAGAAATGGATAATACACTCCAAGACTCGGTTCCATCATATTCCATGGTGAAAAGGTGGGTATCAGA
ATTTAAAATGGGACGTATAAGCATAAGTGATGAGCCATGATCCGAACGCCCTGTGGAAGTGATAACTTCTGAAATTATTG
GAAAAATCCATCAAATCGTGCTGGAAGACCGCAGATTAAAATTGTTTGAGATAGCAGATACTATAAAAATATCAAAAGAA
CATGTGGGTAATATTTAAAATAATATATTGGGCTTTAGCAAGGTCTAAACGTTGAAACGAAAAATTGTTTCCAGTGAGAA
TTTGGCGCTCTACCATAAAAATCCCAATACATTTTTGAGACGTTTAATTACAATGGATGAGATTTGGATCCACACTACAC
TCCTGAAAACAAATTACAATCAAAACAGTGAATTGCACCAGGCGAACCGGCTCCAAAAAAGGCAAAGTTAATTTTGTCAG
CTAACAAGGTTATGGCGAGTATTTTCTGGGATGCAAAAGGAATTATTTTTATTGATTATCTAAAAAAGGGAAAAAGTATC
ACTGGTGAATACTACGCGAATTTATTGCAGCGTTTGAGTCATGAAATAAAGGAAAAACGACCTTATCTGGAAAGAAAAAA
GTCTTATTCCACCATGACAATGCTCCAGCACATCTGTCAATCGTTGCGATGGCGAAAATTTATGAATTAAAGTTCGAATT
ACTGGATCATCCACCTTATTCACCAGACTTAGCACCAAGTGACTACTACCTATTTCCTAACCTCAAAAAACATTTTGGAG
GAAAAAGATTTCAGAGCAATGAGGAAGTAATTGATGTAAATAGCTATTTTGAGGGACTCGAAGAATCTCATTATAGAGAT
GGTTTAATTAAATTAGAACTCCGATATGAAAAATGTATTAGCCTTTCTGGAGATTATCTTGAGAAATAAAAAAAAATTGA
AAAAAATGTTGTTTTCTTTGTTAGGCTTGGAACTTTTCAGCCGACCCTCGTAT
>MZ489069
TATATGAGGATCGGTTGAAAAATCCCGGGCCTGACACAGAGATTCTATGCTGTTATATAGTGCTATCTCTAACTAGCTTA
TATTCATAGTTTTAGACCAGTAGTTTGACGAGTGTTTGATTCACAGCATTTTAATCAAACTAATTTTGGAGTTTTCATGA
AAATGGAAGATTTAGAAAAACGGACGGTTATCAAATACTTCCATTTAAAGGGTTTAACGCCAAAACAAATCAAGGAGGAA
ATTGATAGCACACTCCAAGACTTTGTCCCATCATATTCCATGGTGAAAAGGTGGGTGTCAGAGTTTAAAATAAAACGTAC
GAGCACAAGTGATGAGCCTCGCTCAGGACTCCCTGTGGAAGTTACAACTCCTAAAATGATTGAAAAAATCCATCAAATCG
TGCTGGAAGACCGCAGATTAAAGTTGTTTGAGATACCGGAGACTATTAAAATATCAAAAAAATGTGTGGGTAATTTTTTA
AATAATAGTTTGAGCTTTAGCAAGGTCTGTACGAGTCGGGTACCGCGTTTGCTAACACCTGACCAAATGTTGAAACGTAA
AATTTTTTCATGTGAAAATTTGTTGGCGCTCTGCCATAAAAATCCCGATGAATTTTTGAAACGTTTTACAACTATGGATG
AGAATTGTATCGACCACTACATTTCTGAAAGCAAATTACAATCAAAACAGTGGTTTGCACCAGGTGAACCCGCTCCAAAA
AAGCCAAAGTCAATTATGTCAGTTAACAATGTTATGGCGAGTGTTTTCTGAGATGCAAAAGGAATCATTTTTATTGATTA
TCTGGCAAAGGGTAAAGGCATCACTGGTGAGTACTACGCGAATTCATTGCAGCGTTTGAGCCATGAAATAAAGGAAAAAC
GGCCACATCTGTCGAAGAAAAAAATTGTTTGCACGACAACGCTCCAGCACACATTCATCAATCGTTGCGATGGCGAAAAT
TCACGAATTAAAGTTCGAATCGCTTGCTCGCCCACCTTATTCGCCAGATTTAGCACCCAGTGATCACTACTTATTTCCTT
AGCGGGAAAAAGTTTCAGAGCAACGAGGAAGTAATTGATGTCGTAAATAGCTATTTTGAGCAGCTCGACGAATCGTATTA
TAGAGATGGTTTTAATTAAATTAGAACACCGATACAAAAAATATATTAGCATTTCTGGAGATTATGTTGAGAAATAAATA
AAATGTTTCCTTTGTTAGGCCCGGGACTTCTCAGCCGACCCTCGTATA
>MZ489070
TAGATGTACAACTTTGCTTCCGCCGTTTTCCAATAGATGTCTCTAGAGGTAAACGCTGGTCGATATAAATCGATTAAATC
GTTTTATATCGATCTTGGACATTTGTCAACATTAACCTAACAAAACATTTGTGGATATTTGTTTGCATCCCAAACTTATT
CTCAACTGAAAATGTCAGTTTTTGAGCCGAAATCTCGACATTTGCGGGAAATTTTGTTTTTCTTTTTTAATTCCAAGAAA
AGTGCGGCTGAAGCTCATCGAATGCTTTCGGATACGTACGGTGAGGCTGTTGTCAGTGAAAGAACATGTCGAGAATGGTT
TCAACGTTTTATGAATGGTGATTATGACGTTGAAGACCGGCATGGTGGTGGAAGGAAGAAGATTTTCGAAGATGCTAAAT
TGGAAGCATTACTCGACCAAGATGCGTTTCAAACCCAAGAGGAATTGGCAGAATCGTTGCAAGTGACACAGCAAGCCGTG
TCAAAACGCCTCCAAGCCATGGGAATGATTTAGAAACAAGAAAACTGGGTTCCTTACGACTTGAAACCAAGAGATGTCGA
ACGGCGCTTCTTTGCATGTGAACAACTGCTGCAAAGGCAAAACCGAAAGGGATTTTTACATCACATCGTAACTGGCGACG
AAAAATGGGTCTATTACGATAATCCAAAGCGCAGAAAGTCATGGGAAAAGCCTGGATATGCCTCCACGTTGACGGCTAAA
CCGAACATTCACGGCGCCAAGGTCATGCTCTGCATTTGGTGGGACCAGCTGGGGGTGATATATTATGAGCTGCTAAAGCC
AAGTGAAACCATCACGGGAGATCGATACCGAACGCAATTGATGCGTTTGAGCCGAGCACTAAAAGAAAAACGGCCACAAT
ACGAGGAAAGACACGATAAAGTAATTCTCCAGCAAGACAATGCTCGACCTCACGTCGCAAAGGTGGTCAAAAAATATTTG
GAGACGCTGAAATGGGAGATCTTACCCCACCCGCCGTATTTTCCAGACGTTGCTTCATCTGACTACCACTTGTTCCGATC
GATGGCACGCGGTCTAGCTAACGAGCACTTCAGTTCTTATGAAGAAGTCAAAAATTGGATTGATACTTGGATCGACTCGA
AAGATGAGAAGTTCTTTCGTCACGGAATACGCATGCTGCCAGATAGATGGTCAAAAGTAGTAGCTAGCGACGGCCAATAT
TTTGAATAACATTTATGTAACCGTTTTTTTACAATAAAGCCTTGAATTTACAAAAAAAACGGCGGAAGCAAAGTTGTACA
CCTA
>MZ489071
TACTGTGATCAAATTGAAAAGTGAATTTTTAATTTGAATTTCCCGTCTTTTCCCGATCGGTATTTTTTTTTCTGTAAGTT
GGTAGTGCTGTAAGTGACATCTATGCCCAATTTCACAACAAAAGATTCATTAGTGATTGAAATACGCTTCGTTTTATCAA
GTGCTGAAAGTGAATTCTGCGATTTTTACTATGTCTGAATTTATTGAATAAAGAAGTTGCATCAAATTTTGTTTACGGAA
TGGAATTTGGCTGCGGAAGCGTAGAGTATGCTGCAGAAAACCTTTGGGAATCAGACTCTATCTTCGAAGAATATTTACAA
GTGGTATAACGAAATCATGACCGGCCGCGAGAGTGTTGAGAAGAATATGGTGTCAAATCAGCCAAAAACATCGACAGATG
AACATCACGTCAAGCAAATCCAATAAATGGTGCTTGGAAATCGTCGATTGATTATTAGAGACATCGCTGATAGTTTGGGC
ACATCAGTTGGATCGGTGCAGACGATTTTGAGTGACAAATTAGGCTTGCGAAAAGTCAAATTTCGTTTAGTTCCAAAAAC
GCTCAATTTTTTGGAAAAACAGCGTCGCGTTGAAGTGTGTGAAACAATGCTTTCTGACTATCAGTGCGTAATGAAATATA
TAATAACTGGATATGAGACTTGGACCTACGCTTACGACTCCAAAACAACCGATCAATCGATCGAATATTATACCAAAGGC
GAACGGAAACCGAAAAACAACGTCAAAGCCACTCAAAAATCAAGGTCATGTTGACAGTTTTCGATTATCGTGGTGTAGTG
CATTCTGAATTCCTTCCGCCAGGCCAAACTATTAACAAGGAGTATTATTTGAGTGTTATGCGTCATTTGCGTGAAGGTGT
TCGCAAAAATAGGCCGGAGTTATGGCAAAACTACTCTTGATTTTTGCATCACGATAATGCGCCATCTCACACGGTACTGG
TTCTTCGCGAGCATTTCGCCAACAATTCAACGCATATCGTTCCGCAACTTGCTTATTCGCCTAATTTAGCTCCGTGTGAT
TTCTGGCTAATCAGCAAACTCAGAGGCCGCTCTGGAGACACCGTTTTGACTTGATTGATGAGATAAATGCCGAATCGCAG
AAGGCTCTGAAGGAGGACTTGGCAAATGTTATGATGACTAGAAACTTGATTGTCATAAGTGTATTGCAGCGGAAGAGGAT
GAAATGTATTTGGAAGTATAAATAAAGATTTTGAAAATATATGAAAATTCACCTTTCAATTTGATCACAGTA
>MZ489072
TAGGTGTACAAATGGAATACCGCCGTTTTCCAATAGATGGCGATAATAGTAAAAGTTAAATGTTAAAATAAAAGTTGTCA
AATGATAAATTGATATCTGTCAACAATTGTTTATAATTACATTTGTGAATTTTTATTGGTTTAATATATTTTTTTGGTGT
GAGAATATCGAATTTTGAACCAAATAAGCGACATTTGCGGGAAATCCTGCTTTTTTGCCTTTAATTCAAAAAATTTGCAT
CTGAGGCACATTGAATGATTGCATAAGCATATAGTGAGGCGTTTAGTAGTGACAGAACGTATCACGAGTAGTTTCAACGA
TTCAAAAGTGGTAGTTTTGGTGTGAAAGATAAGGAACGTCACGGACCGGTGAGTAAGTTTGAAGACGCAGAATTGGAGGC
ATTAAATTGGATGAAGACCCATGTTAAGCACAACATGAACTTTCACATTCATTGATCGACACTCAACAAGCTAATTTTCA
TCGTTTGAAGACCTTAAAAATTATCAAAAAGTAATTAAAAGGTAATTAGGTGTCATACGAATTGAAACCGAGAGATGTCG
AACGCCGTTTTTTAACGTGCGAACAACTGCTCCAACAGCAATAAAGAAAGAGGTTCGTACATAGTATTATGACTGGTGGT
AAAAAACGGATCCATTACAATAATTCGAAGCGAAAAAAATCGTGGGGGACACTCCGGCCTATGCTGTGTATTTGATGGGA
TCAGCTCGGCGTCATTTATTATGAGCTATTGCAACCGGGTGAAAACATGACAGGAGATCGCTACTGAACACAATTAATAC
GTTTGAGTAGAGCATTAAAAGAAAAACGACCACAGTTTGAGCAAAGACACGATAAAGTGATTTTGTAGGAAAGCTCAATC
ACATATTGCTAATGTCGTTAAATCTATCTCTAAACATTAAATTAGTAAGTCATAACCCACTCGCCGTATCCTCTAGATAT
TGGCCTTTCCGACCACCACCTGTTCCAATCGATTACGCATGACCTGGCTAAACAACACTTTCGTTTTTATGAAGAAATCA
AAAATTGGGTCGATTTGTGGATTGGCTCAAAAGACGAGCAGTTTTTTCGACGCGGAATCCAGAAAAGTGGGAAAAAGTTG
TAGCTAGTGATGGAAAATATTTTGACGAATAAATTTGTAACCATTTTTCTTCAATAAAGCATCAAATTTTGAAGAAAAAA
AACGGCGGTTTTCCATTTGTACACCTA
>MZ489073
TACGAGAGTCGGCTGAAATGTCCCGGGCCTGACACAAATGGCGTCAGTAGGTCAATTCTACGCTTTTATCAGATAGTACT
ATCTCTAACTAGCTTATATTCGTAGTTTTAGGTAAGTAATTTGGTGATTGTTCAATTTACAGCATTTTAATCAAGATAAT
TTTAAAGTTTTCATGAAAATGGAAAATTTGGAAAACAGACGGTCATCAAAATAATTCCATTTAAAGTGTTTAACGTCAAA
ACAAATCAAGAAAAAAATGGATAACACACTCCACGACTCTGCTCCATTATATTCCATGGTGAAAAGTTTGGTGTCAGAGC
TTAAAATGGGACGTACGAGCACAAGTGATGAGCCTCACTCTGGACGCCCTGTGGAAGTGACAATTCCTGAAATTATTGAA
AAAATGAATCAAATCGTGATGGAAGACCGCAGATTAAAGTTGTTTGAGAGGGCAGAGACCATTAAAATATCAAAAGAACG
CGTGGGTAACATTTTAAATAATATTTTGGTCTTTAGCAAGGTTTGTGAGAGATGGATGCCGCGTTTGCTAACACCTGACC
AAATGTTGAAACGAAAAATTGTTTCAAGTGAGAATTACGCGCTCTACCATAAAAATCCCAATGAATTTATGAGAAGTTTT
ATAACTATAGATGAATCTAGGATTCACTTTACACTCCTGAAAATAAATTACAATCATAACAGTGGATTGCACCAGGTGAA
CCCACTCCAAAAAAGTTAAAGTTAATTTTGTCAGCTAACATGGTTATGGCCAGTGTATTTTGGGATGCAATAGGAATAAT
TTTTATTGATTATCTAGAAAAGGGTAAAAACATCACTGGTGAGTACTACGCAAATTTATTTCAGCGTTTGAGCCATGAAA
TAAAAGGAAAAACTGCCTCATTTGGTGAAGAAAAAAAGTCTTGTTTCACCATGGCAATTCTCCAGCATATTCGTTAATCG
TTGCGATGGTGAAAATTCACGAATTTAAGTTCGAATTGCTTGCTCACCCACCTTATTCGCCAGATTTAGCACCCAGTAAC
TACTACTTATTTCCTAACCTCAAAAAATACCTTAGCGGAAAAAGATTTTAGAGTAATGAGTAAGTAATTGATGTAAATAG
CTATTTTGAGGAGCTTGACGAATCGTATTATAGAGATGGTTTAATTAAATTAAAACACCGATATGAAAAATGTATTAGCT
TTTCTGGACATTATGTTGAGAAATAAAAAAAAAATTGAAAAAAATTGTTGTTTTCATTGTTAGGCCCGGGACTTTTCAGC
CGACCCTCGTA
>MZ489074
CTAGTATCACATAGTACTATCTCTAACTACCTCGTGTTCGTAGTTTTAGGTCAGTATCTTGGTTAGTGTTTGATTGACAG
AATTTTAATCAAGATAATTTTGAAGTGTTCATGAAAATGGAAGATTTGGAAAAACGGGCGGTCATCAAATTCTTCCATTT
AAAGGGTTTAACACCAAAACAAATCAAGGAAGAAATGGATAATACACTCCAAGACTCGGTTCCATCATATTCCATGGTGA
AAAGGTGGGTATCAGAATTTAAAATGGGACGTATAAGCATAAGTGATGAGCCATGATCCGAACGCCCTGTGGAAGTGATA
ACTTCTGAAATTATTGGAAAAATCCATCAAATCGTGCTGGAAGACCGCAGATTAAAATTGTTTGAGATAGCAGATACTAT
AAAAATATCAAAAGAACATGTGGGTAATATTTAAAATAATATATTGGGCTTTAGCAAGGTCTAAACGTTGAAACGAAAAA
TTGTTTCCAGTGAGAATTTGGCGCTCTACCATAAAAATCCCAATACATTTTTGAGACGTTTAATTACAATGGATGAGATT
TGGATCCATCACTACACTCCTGAAAACAAATTACAATCAAAACAGTGAATTGCACCAGGCGAACCGGCTCCAAAAAAGGC
AAAGTTAATTTTGTCAGCTAACAAGGTTATGGCGAGTATTTTCTGGGATGCAAAAGGAATTATTTTTATTGATTATCTAA
AAAAGGGAAAAAGTATCACTGGTGAATACTACGCGAATTTATTGCAGCGTTTGAGTCATGAAATAAAGGAAAAACGACCT
TATCTGGCAAAGAAAAAAGTCTTATTCCACCATGACAATGCTCCAGCACATCTGTCAATCGTTGCGATGGCGAAAATTTA
TGAATTAAAGTTCGAATTACTGGATCATCCACCTTATTCACCAGACTTAGCACCAAGTGACTACTACCTATTTCCTAACC
TCAAAAAACATTTTGGAGGAAAAAGATTTCAGAGCAATGAGGAAGTAATTGATGTTGTAAATAGCTATTTTGAGGGACTC
GAAGAATCTCATTATAGAGATGGTTTAATTAAATTAGAACTCCGATATGAAAAATGTATTAGCCTTTCTGGAGATTATCT
TGAGAAATAAAAAAAAATTGAAAAAAATTGTTGTTTTCTTTGTTAGGCTTGGAACTTTTCAGCCGACCCTCGTATA
>MZ489075
TAATATCTCTAACTACCTCGTGTTCGTAGTTTTAGGTTAGTATCTTGGTTAGTTTTTGATTAACAACATTTAAATCAAGA
TAATTTTGAAGTGTTCATGAAAATGGAAGATTTGGAAAAACGGGCGGTCATCAAATACTTCCATTTAAAGGGTTTAACGC
CAAAACAAATCAAGGAAGAAATGGAAAACATACTCCAAGACTCGGCTCCATCATATTCCATGGTGAAAAGGTAGGTATCA
GAATTTAAAATGGGACGTACAAGCATAAGTGATGAGCCTCGATCCGGACGTCCTGTGGAAGTGACAACTCCTGAAATGAT
TGGAAAAAACCATCAAATCGTGCTGAAAGATCGCAGATTAAATTTTTTTGAGATAGCAGAGGATGTAAAAATATCAAAAA
AACGTGTAAATAATATTTTAAATAATATTTTGGGCTTTAGCAAGGTCTGTGCGAGATGGGTGCCACGTTTGCTCACACCT
GACTAAATGTTGAAACGAAAAATTGTTTCAAGTGAGAATTTGGCGCTGTACCATAAAAATCCGAATGAATTTTTGAAATA
TTTCATTACAATGGATGAGACTTAGATCCATCATTACACTCCTGAAAACAAATTACAATCATAACAGTGGATTGCACCAG
ATGAACCGGCTCCAAAAAAGGCAGTCAATTTTGTCAGCTAACAAGATTATAGCGAGTATTTTCTGGGATTCAAAAGGAAT
TATTTTTATTGATTATCTAGAAAAGGGAAAGAGTATTACTGGTGAATACTACGCGAATTTATTGCAGCGTTTGAACCATG
AAATAAAGAAAAAACGACCTCATTTGGCAAAGAAAAAAGATCTTTTTTCACCATGACCATGCTCCAGCACATTCATCAAT
CGTTGCGATAGCAAAAATTTACGAATTAAAGTTCGAATTGCTTGATCATCCACCTTATTCGCCAGACTTAGCACCAAGTG
ACTACTACCTATTCCCTAACCTCAAAAAACACTTTGGAGGAAAAAGATTTCAGAGCAATGAGGAAGTAATTGATGTTGTA
AATAGCTATTTTAAGGGACTCGACGAATCTCATTATAGAGATGGTTTAATTAAATTAGAACACCGATATGAAAAATGTAT
TAGCCTTTCTGGAGATTATGTTGAGAAATAAAAAAAAATTGAAAAAAAATGTTGTTTTCTTTGTTAGGCTTGGAACTTTT
CATCCGACCCTCGTATA
>MZ489076
TACGAGGGTCGGCTGAAAAGTCCCGGGCCTGACACAGATTGAGCCACTAGATCAATTCTGCGCTAGTCCCACATAGTACT
ATCTCTAACAACCTCGTGTTCGTAGTTTTAGGTCAGTATCTTGGTTAGTGTTTGATTGACAGCATTTTAAACAAGATAAT
TTTGAAGTGTTCATGAAAATGGAAGATTTGGAAAACGGGTGGTCATCAAATACTTCCATTTAAAGGGTTTAACGCCAAAA
CAAATCAAGGAAGAAATGGATAATACACTCCAAGACTCGGCTCCATCATATTCCATGGTGAAACGGTACGTATCAGAATT
TAAAATGGGATGTACAAACATAAGTGATGAGCCTCGATCCGGACGTCCTGTGGAAGTGATAATTCCTGAAATGATTGGAA
AAATTCATCAAATCTTGTTGGAAGACCGCAGATTAAAATTGTTTGAGATAGCAGAGACTGTAAAATATCAAAAGAACATG
TGGGTAATATTTTAAATAATATTTTGGGCTTTAGTAAGGTTTGTGCGAAATGGGTGTCGCGTTTTCTAACACCTAACCAA
ATGTCGAAACGAAAAATTGTTTCAAGTGAGAATTTGGCGCTCTACCATAAAAATCCGAATTAATTTTTGAGACGTTTCAT
TACAATGGATAAGACTTGGATCCACACTACACTCCTGAAAACAAATTACAATTAAAATAGTGTATTGCACCAGGTGAACC
GGCTCCAAAAAAAGAAAAGTCAATTTTGTCAGCTAACAATGTTATGGCGAGTATTTTCTGGGATGCAAAAGGAATTATTT
TTATTGATTATCTAGAAGAGGGAAAAAGTATCACTGATGAATACTACGCGAATTTATTGCAGCATTTGAGCCATGAAATA
AAGAAAAAAACGACATCATCTGGCAAAGAAAAAGTCTTGTTTCACCATGACAATGCTCCAGCACATTCGTCAATCGTTGC
GATAGCGAACATTTATGAATTAAAGTTCGAATCGCTTGATCATCCATCTTATTATCAAGACATAGCACCAAGTGACTACT
ACCTATTTCCTAACCTCAAAAAACACCTTGGAGGAAAAAGATTTCAGAGCAATGAGGAAGTAATTGATGTAAATAGCTAT
TTTGAGGAACTCGACAAATTTCATTATATAGATGGTTTAATTAAATTAGAACACCGATATGAAAAATTGTTTAGCCTTTT
TGGAGATTATGTTGAGAAATAAAAAAAAAATTGAAAAAAAATGTTGTTTTCTTTGTTTGGCCTGGAACATTTCAGCCGAC
CCTCGTA
>MZ489077
TACGAGGATCGGCTGAAAAGTCCCCAGCCTAACACAGATTGCGCCACTAGGTCAATTCTGCGCTAGTATCACATAGTACT
ATCTCTAACTACCCCGTGTTAGTAGTTTTAGGTCAGTATTTTGGTTAGTGTTTGATTGACAGCATTTTAATGGAGATAAT
TTTGAAGTGTTCATGAAAATGGAAGATTTGGAAAACGGGCGGTCATCAAATACTTCCATTTAAAGGGTTTAACACCAAAA
CAAATCAAGGAAAAAATGGATAACACACTTCAAGACTCGGCTCCATCATATTCTATGGTGAAAAGGTGGGTATCAGAATT
TAAAATGGGACGTACAAGCATAAGTGATGAGCCTCGATCCGGACGTCCTGTGGAAATGACAACTTCTGAAATGATTGGAA
AAATCCATCAAATCGTGCTGGAAGACCGCAGATTAAAATTGTTTGAAATAGCAGAGACTGTAAAAATATCAAAAGAACGT
GTGGGTAATATTTTAAATTATATTTTGGGCTTTAGCAAGGTGCGAGATGGGTGCCGCGTTTGCTAACACCTGACCAAATG
TTGAAACGAAAAATTGTTTCAAGTGAGAATTTGGCGCTCTACCATAAAAATCCGAATGAATTTTTAAGACGTTTCATTAC
AATGGATGAGACTTGGATCCACACTATACTCCTGAAAACAAATTACAATCAAAACAGTGGATTGCACCAGGTGTACCGGC
TACAAAAAAGGCCAAGTCAATTTTGTCAGCCAACAAGGTTATGGCGAGTATTTTCTGGGATGCAAAAGGAATTATTTTTA
TTGATTATCTAGAAAAGGGAAAAAGTATCTCTGGTGAATACTACGCGAATTTATTGCAGCGTTTGAGCCATGAAATAAAG
GAAAAACGACCTCATCTGGCAAAGAAAAAAGTCTTGTTTCACCATGACAATGCTCCAGCACATTCGTCAATCGTTGCGAT
GGCGAAAATTTACGAATTAAAGTTTGAATTGCTTGATCATCCACCTTATTCGCCAGACTTAGCACTAAGTGACTACTACC
TATTTCCTAACCTCAAAAAATACCTTGGAGGAAAAAGATTTCAAAGCAATGAGGAAGTTAATGTTGTAAATAGCTATTTT
GAGGGACTCGACGAATCTCATTATAGAGATGGTTTAATTAAATTAGAACACCGATATGAAAAATGTAGTCTTTCTAGAGA
TTATGTTGAGAAATAAAAAAAAAATTGAAAAAAAATGTTGTTTTCTTTGTTAGGCCTGGAACTTTTCAGCCGACCCTCGT
A
>MZ489078
TATGAGGATCGGTTGAAAAATCCCGGGCCTGACACAGAGATTCTATGCTGTTATATAGTGCTATCTCTAACTAGCTTATA
TTCATAGTTTTAGACCAGTAGTTTGACGAGTGTTTGATTCACAGCATTTTAATCAAACTAATTTTGGAGTTTTCATGAAA
ATGGAAGATTTAGAAAACGGACGGTTATCAAATACTTCCATTTAAAGGGTTTAACGCCAAAACAAATCAAGGAGGAAATT
GATAGCACACTCCAAGACTTTGTCCCATCATATTCCATGGTGAAAAGGTGGGTGTCAGAGTTTAAAATAAAACGTACGAG
CACAAGTGATGAGCCTCGCTCCGGACTCCCTGTGGAAGTTACAACTCCTAAAATGATTGAAAAAATCCATCAAATCGTGC
TGGAAGACCGCAGATTAAAGTTGTTTGAGATACCGGAGACTATTAAAATATCAAAAAAATGTGTGGGTAATTTTTTAAAT
AATAGTTTGAGCTTTAGCAAGGTCTGTACGAGTCGGGTACCGCGTTTGCTAACACCTGACCAAATGTTGAAACGTAAAAT
TTTTTCATGTGAAAATTTGGCGCTCTGCCATAAAAATCCCGATGAATTTTTGAAACGTTTTACAACTATGGATGAGAATT
GTATCGACACTACATTTCTGAAAGCAAATTACAATCAAAACAGTGGTTTGCACCAGGTGAACCCGCTCCAAAAAAGCCAA
AGTCAATTATGTCAGTTAACAATGTTATGGCGAGTGTTTTCTGAGATGCAAAAGGAATCATTTTTATTGATTATCTGGCA
AAGGGTAAAGGCATCACTGGTGAGTACTACGCGAATTCATTGCAGCGTTTGAGCCATGAAATAAAGGAAAAACGGCCACA
TCTGTCGAAGAAAAAAATTGTTTGCACGACAACGCTCCAGCACATTCATCAATCGTTGCGATGGCGAAAATTCACGAATT
AAAGTTCGAATCGCTGCTCGCCCACCTTATTCGCCAGATTTAGCACCCAGTGATCACTACTTATTTCCTTAGCGGGAAAA
AGTTTCAGAGCAACGAGGAAGTAATTGATGTAAATAGCTATTTTGAGCAGCTCGACGAATCGTATTATAGAGATGGTTTA
ATTAAATTAGAACACCGATACAAAAAATATATTAGCATTTCTGGAGATTATGTTGAGAAATAAATAAAATGTTTCCTTTG
TTAGGCCCGGGACTTCTCAGCCGACCCTCGTA
>MZ489079
TATACGAGAGTCGGCTGAAATGTCCCGGGCCTGACACAAATGGCGTCAGTAGGTCAATTCTACGCTTTTATCAGATAGTA
CTATCTCTAACTAGCTTATATTCGTAGTTTTAGGTAAGTAATTTGGTGATTGTTCAATTTACAGCATTTTAATCAAGATA
ATTTTAAAGTTTTCATGAAAATGGAAAATTTGGAAAACAGACGGTCATCAAATAATTCCATTTAAAGTGTTTAACGTCAA
AACAAATCAAGAAAAAAATGGATAACACACTCCACGACTCTGCTCCATTATATTCCATGGTGAAAAGTTTGGTGTCAGAG
CTTAAAATGGGACGTACGAGCACAAGTGATGAGCCTCACTCTGGACGCCCTGTGGAAGTGACAATTCCTGAAATTATTGA
AAAAATGAATCAAATCGTGATGGAAGACCGCAGATTAAAGTTGTTTGAGAGGGCAGAGACCATTAAAATATCAAAAGAAC
GCGTGGGTAACATTTTAAATAATATTTTGGTCTTTAGCAAGGTTTGTGAGAGATGGATGCCGCGTTTGCTAACACCTGAC
CAAATGTTGAAACGAAAAATTGTTTCAAGTGAGAATTACGCGCTCTACCATAAAAATCCCAATGAATTTATGAGAAGTTT
TATAACTATAGATGAATCTAGGATTCACTTTACACTCCTGAAAATAAATTACAATCATAACAGTGGATTGCACCAGGTGA
ACCCACTCCAAAAAAGTTAAAGTTAATTTTGTCAGCTAACATGGTTATGGCCAGTGTATTTTGGGATGCAATAGGAATAA
TTTTTATTGATTATCTAGAAAAGGGTAAAAACATCACTGGTGAGTACTACGCAAATTTATTTCAGCGTTTGAGCCATGAA
ATAAAGGAAAAACTGCCTCATTTGGAAGAAAAAAAGTCTTGTTTCACCATGGCAATTCTCCAGCATATTCGTTAATCGTT
GCGATGGTGAAAATTCACGAATTTAAGTTCGAATTGCTTGCTCACCCACCTTATTCGCCAGATTTAGCACCCAGTAACTA
CTACTTATTTCCTAACCTCAAAAAATACCTTAGCGGAAAAAGATTTTAGAGTAATGAGTAAGTAATTGATGTAAATAGCT
ATTTTGAGGAGCTTGACGAATCGTATTATAGAGATGGTTTAATTAAATTAAAACACCGATATGAAAAATGTATTAGCTTT
TCTGGACATTATGTTGAGAAATAAAAAAAAAATTGAAAAAAATGTTGTTTTCATTGTTAGGCCCGGGACTTTTCAGCCGA
CCCTCGTA
>MZ489080
TATATGAGGATCGGTTGAAAAATCCCGGGCCTGACACAGAGATTCTATGCTGTTATATAGTGCTATCTCTAACTAGCTTA
TATTCATAGTTTTAGACCAGTAGTTTGACGAGTGTTTGATTCACAGCATTTTAATCAAACTAATTTTGGAGTTTTCATGA
AAATGGAAGATTTAGAAAACGGACGGTTATCAAATACTTCCATTTAAAGGGTTTAACGCCAAAACAAATCAAGGAGGAAA
TTGATAGCACACTCCAAGACTTTGTCCCATCATATTCCATGGTGAAAAGGTGGGTGTCAGAGTTTAAAATAAAACGTACG
AGCACAAGTGATGAGCCTCGCTCCGGACTCCCTGTGGAAGTTACAACTCCTAAAATGATTGAAAAAATCCATCAAATCGT
GCTGGAAGACCGCAGATTAAAGTTGTTTGAGATACCGGAGACTATTAAAATATCAAAAAAATGTGTGGGTAATTTTTTAA
ATAATAGTTTGAGCTTTAGCAAGGTCTGTACGAGTCGGGTACCGCGTTTGCTAACACCTGACCAAATGTTGAAACGTAAA
ATTTTTTCATGTGAAAATTTGGCGCTCTGCCATAAAAATCCCGATGAATTTTTGAAACGTTTTACAACTATGGATGAGAA
TTGTATCGACACTACATTTCTGAAAGCAAATTACAATCAAAACAGTGGTTTGCACCAGGTGAACCCGCTCCAAAAAAGCC
AAAGTCAATTATGTCAGTTAACAATGTTATGGCGAGTGTTTTCTGAGATGCAAAAGGAATCATTTTTATTGATTATCTGG
CAAAGGGTAAAGGCATCACTGGTGAGTACTACGCGAATTCATTGCAGCGTTTGAGCCATGAAATAAAGGAAAAACGGCCA
CATCTGTCGAAGAAAAAAATTGTTTCACGACAACGCTCCAACACATTCATCAATCGTTGCGATGGCGAAAATTCACGAAT
TAAAGTTCGAATCGCTGCTCGCCCACCTTATTCGCCAGATTTAGCACCCAGTGATCACTACTTATTTCCTTAGCGGGAAA
AAGTTTCAGAGCAACGAGGAAGTAATTGATGTAAATAGCTATTTTGAGCAGCTCGACGAATCGTATTATAGAGATGGTTT
AATTAAATTAGAACACCGATACAAAAAATATATTAGCATTTCTGGAGATTATGTTGAGAAATAAATAAAATGTTTCCTTT
GTTAGGCCCGGGACTTCTCAGCCGACCCTCGTATA
>MZ489081
TACGAGGGTCGGCTGAAAAGTCCCGGGCCTGACACAGATTGCGCCACTAGATCAATTCTGCGCAAGTATCACATAGTAAT
ACCTCTAACTACCTCGTGTTCGTAGTTTTAGGTTAGTATCTTGGTTAGTTTTTGATTAACAACATTTAAATCAAGATAAT
TTTGAAGTGTTCATGAAAATGGAAGATTTGGAAAACGGGCGGTCATCAAATACTTCCATTTAAAGGGTTTAACGCCAAAA
CAAATCAAGGAAGAAATGGAAAACATACTCCAAGACTCGGCTCCATCATATTCCATGGTGAAAAGGTAGGTATCAGAATT
TAAAATGGGACGTACAAGCATAAGTGATGAGCCTCGATCCGGACGTCCTGTGGAAGTGACAACTCCTGAAATGATTGGAA
AAAACCATCAAATCGTGCTGAAAGACCGCAGATTAAATTTTTTTGAGATAGCAGAGGATGTAAAAATATCAAAAAAACGT
GTAGATAATATTTTAAATAATATTTTGGGCTTTAGCAAGGTCTGTGCGAGATGGGTGCCACGTTTGCTCACACCTGACTA
AATGTTGAAACGAAAAATTGTTTCAAGTGAGAATTTGGCGCTGTACCATAAAAATCCGAATGAATTTTTTAAATATTTCA
TTACAATGGATGAGACTTAGATCCACATTACACTCCTGAAAACAAATTACAATCATAACAGTGGATTGCACCAGATGAAC
CGGCTCCAAAAAAGGCAGTCAATTTTGTCAGCTAACAAGATTATAGCGAGTATTTTCTGGGATTCAAAAGGAATTATTTT
TATTGATTATCTAGAAAAGGGAAAGAGTATTACTGGTGAATACTACGCGAATTTATTGCAGCGTTTGAACCATGAAATAA
AGAAAAAACGACCTCATTTGGCAAAAAAAAGGTCTTTTTTCACCATGACCATGTTCCAGCACATTCATCAATCGTTGCGA
TGGCAAAAATTTACGTATTAAAGTTCGAATTGCTTGATCATCCACCTTATTCGCCAGACTTAGCACCAAGTGACTACTAC
CTATTCCCTAACCTCAAAAAACACTTTGGAGGAAAAAGATTTCAGAGCAATGAGGAAGTAATTGATGTAAATAGCTATTT
TAAGGGACTCGACGAATCTCATTATAGAGATGGTTTAATTAAATTAGAACACCGATATGAAAAATGTATTAGCCTTTCTG
GTGATTATGTTGAGAAATAAAAAAAATTGAAAAAAAATGTTGTTTTCTTTGTTAGGCTTGGAACTTTTCATCCGACCCTC
GTAT
>MZ489082
TACGAGGATCGGCTGAAAAGTCCCCAGCCTAACACAGATTGCGCCACTAGGTCAATTCTGCGCTAGTATCACATAGTACT
ATCTCTAACTACCCCGTGTTAGTAGTTTTAGGTCAGTATTTTGGTTAGTGTTTGATTGACAGCATTTTAATGGAGATAAT
TTTGAAGTGTTCATGAAAATGGAAGATTTGGAAAACGGGCGGTCATCAAATACTTCCATTTAAAGGGTTTAACACCAAAA
CAAATCAAGGAAAAAATGGATAACACACTTCAAGACTCGGCTCCATCATATTCTATGGTGAAAAGGTGGGTATCAGAATT
TAAAATGGGACGTACAAGCATAAGTGATGAGCCTCGATCCGGACGTCCTGTGGAAATGACAACTTCTGAAATGATTGGAA
AAATCCATCAAATCGTGCTGGAAGACCGCAGATTAAAATTGTTTGAAATAGCAGAGACTGTAAAAATATCAAAAGAACGT
GTGGGTAATATTTTAAATTATATTTTGGGCTTTAGCAAGGTGCGAGATGGGTGCCGCGTTTGCTAACACCTGACCAAATG
TTGAAACGAAAAATTGTTTCAAGTGAGAATTTGGCGCTCTACCATAAAAATCCGAATGAATTTTTAAGACGTTTCATTAC
AATGGATGAGACTTGGATCCACACTATACTCCTGAAAACAAATTACAATCAAAACAGTGGATTGCACCAGGTGTACCGGC
TACAAAAAAGGCCAAGTCAATTTTGTCAGCCAACAAGGTTATGGCGAGTATTTTCTGGGATGCAAAAGGAATTATTTTTA
TTGATTATCTAGAAAAGGGAAAAAGTATCTCTGGTGAATACTACGCGAATTTATTGCAGCGTTTGAGCCATGAAATAAAG
GAAAAACGACCTCATCTGGCAAAAAAAAAGTCTTGTTTCACCATGACAATGCTCCAGCACATTCGTCAATCGTTGCGATG
GCGAAAATTTACGAATTAAAGTTTGAATTGCTTGATCATCCACCTTATTCGCCAGACTTAGCACTAAGTGACTACTACCT
ATTTCCTAACCTCAAAAAATACCTTGGAGGAAAAAGATTTCAAAGCAATGAGGAAGTTAATGTTGTAAATAGCTATTTTG
AGGGACTCGACGAATCTCATTATAGAGATGGTTTAATTAAATTAGAACACCGATATGAAAAATGTAGTCTTTCTAGAGAT
TATGTTGAGAAATAAAAAAAAAATTGAAAAAAATGTTGTTTTCTTTGTTAGGCCTGGAACTTTTCAGCCGACCCTCGTA
>MZ489083
TACGAGGGTCGGCTGAAATGTCCCGGGCCTGACACAAATGGCGTCAGTAGGTCAATTCTACGCTTTTATCAGATAGTACT
ATCTAACTAGCTTATATTCGTAGATTTAGGTAAGTAATTTGGTGATTGTTCATTACAGCATATTAATCTAGATAATTTTA
AAGAATTCATGAAAATGCAAATTGGAAAACACACGGTCATCAAAATAATTCCATTTAAAGTGTTTAACGTCAACAAATCA
AGTTAAAAATGGATAACACACTCCACGACTCTGCTCCATTATATTCCATGGTGAAAAGTTTGGTGTCAGAGCTTAAAATG
GGACGTACGAGCACAAGTGATGAGCCTCACTCTGGACGCCCTGTGGAAGTGACAATTCCTGAAATTATTGAAAAAATGAA
TCAAATCGTGATGGAAGACCGCAGATTAAAGTTGTTTGAGAGGGCAGAGACCATTAAAATATCAAAAGAACGCGTGGGTA
ACATTTTAAATAATATTTTGGTCTTTAGCAAGGTTTGTGAGAGATGGATGCCGCGTTTGCTAACACCTGACCAAATGTTG
AAACGAAAAATTGTTTCAAGTGAGAATTACGCGCTCTACCATAAAAATCCCAATGAATTTATGAGAAGTTTTATAACTAT
AGATGAATCTAGGATTCACTTTACACTCCTGAAAATAAATTACAATCATAACAGTGGATTGCACCAGGTGAACCCACTCC
AAAAAAGTTAAAGTTAATTTTGTCAGCTAACATGGTTATGGCCAGTGTATTTTGGGATGCAATAGGAATAATTTATTGAT
TATCTAGAAAAGGGTAAAAACATCACTGGTGAGTACTACGCAAATTTATTTCAGCGTTTGAGCCATGAAATAAAAGGAAA
AACTGCCTCATTTTGAAGTTAAAAAGTCTTGTTTCACCATGGCAATTCTCCAGCATATTCGTTAATCGTTGCGATGGTGA
AAATTCACGAATTTAAGTTCGAATTGCTTGCTCACCCACCTTATTCGCCAGATTTAGCACCCAGTAAGTACTACTTATTT
CCTAACGTCAAATAATACCTTAGCGGAAAAAGATTTTAGAGTAATGAGTAACTAATTGATCTAAATAGCTATTTTGAGGA
GCTTGACGAATCGTATTATAGAGATGGTTTAATTAAATTTAAACACCGATATGAAAAATGTATTAGCTTTTCTGGACATT
ATGTTGAGAAATTTAAAAAAAATTGAAAAAAATTGTTGTTTTCATTGTTAGGCCCGGGACTTTTCAGCCGACCCTCGTA
>MZ489084
TACGAGGGTCGGCTGAAAAGTCTCGGGCCTGACGCAGATTACGCCACTAGGTCAATTCTGCACTAGTATCACATAGTACT
ATCTCTAACTACTTCGTATTCGTAGTTTTAGGTCAGTATCTTGGTTAGTGTTTGATTGACAGCATTTTAATCAAGATAAT
TTTAAAGTGTTCATGAAAATGGAAGATTTGGAAAACGGGCGGTCATCAAATTCTTCCATTTAAAGGGTTTAACACCAAAA
CAAATCAAGGAAGAAATGGATAATACACTCCAAGACTCGGCTCCATCATATTCCATGGTGAAAAGGTGGGTATCAGAATT
TAAAATGGGACGTACAAGCATAAGTGATGAGCCACGATCCGAACGTCCTGTGGAAGTTACAACTTCTGAAATTATTGGAA
AAATCCATCAAATCGTGCTGGAAGACCGCAGATTAAAATTGTTTGAGATAGCAGATACTGTAAAAATATCAAAAGAACAT
GTGGGTAATATTTAAAATAATATCTTGGGCTTTAGCAAGGTCTAAAGGTTGAAACGAAAAATTGTTTCCAGTGAGAATTT
GGCGTTCTATCATAAAAATCCCAATGCATTTTTGAGACGTTTAATTACAATGGATGAGATTTGGATCCACACTACACTCC
TGAAAACAAATTACAATCAAAACAGTGAATTGCACCAGGCGAACCGGCTCCAAAAAAGGCAAAGTCAATTTTGTCAGCTA
ACAAGGTTATGGCGAGTATTTTCTGGGATGCAAAAGGAATTATTTTTATTGATTATCTAAAAAAGGGAAAAAGTATCACT
GGTGAATACTACGCGAATTTATTGCAGCGTTTGAGTCATGAAATAAAGGAAAAACGACCTTATCTGGCAAAAAAAAAGTC
TTATTCCACCATGACAATGCTCCAGCACATCTGTCAATCGTTGCGATGGCGAAAATTTATGAATTAAAGTTCGAATTACT
GGATCATCCACCTTATTCACCAGACTTAGCACCAAGTGACTACTACCTATTTCCTAACCTCAAAAAACATTTTGGAGGAA
AAAGATTTCAGAGCAATGAGGAAGTAATTGATGTAAATAGCTATTTTGAGGGACTCGAAGAATCTCATTATAGAGATGGT
TTAATTAAATTAGAACTCCGATATGAAAAATGTATTAGCCTTTCTGGAGATTATCTTGAGAAATAAAAAAAAATTGAAAA
AAATGTTGTTTTCTTTGTTAGGCTTGGAACTTTTCAGCCGACCCTCGTA
>MZ489085
TACGAGGATCGGCTGAAAAGTCCCCAGCCTAACACAGATTGCGCCACTAGGTCAATTCTGCGCTAGTATCACATAGTACT
ATCTCTAACTACCCCGTGTTAGTAGTTTTAGGTCAGTATTTTGGTTAGTGTTTGATTGACAGCATTTTAACAAGATAATT
TTGAAGTGTTCATGAAAATGGAAGATTTGGAAAACGGGCGGTCATCAAATACTTCCATTTAAAGGGTTTAACGCCAAAAC
AAATCAAGAAAGAAATGGATAACACACTCCAAGACTCGGTTCCATTATATTCCATGGTGAAAAGGTGGGTATCAAAATTT
TAAATGGGACGTACAAGCATAAGTGATGAGCCTCGATCCGGACGTCCTGTGGAAGTGACAATTCCTGAAATGATTGGAAA
AATCCATCAAATCGTGCTGGAAGACCGCATATTAAAATTGTTTGAGATAGCAGAGACTGTAAAAATATCAAAAGAACGTG
TGGGTAATATTTTAAATAATATTTTGGGCTTTAGCAAGGTGTGTGCGAGATGGGTGCCGCGTTTGCTAACACCTGACCAA
ATGTTGAAACGAAAAATTGTTTCAAGTAAGAATTTGGCGCTCTACCATAAAAATCCGAATGAATTTTTGAGACGTTTCAT
TACAATGGATGAGACATGGATTATCACTACACTCCTGAAAACAAATTACAATCAAAACAGTGGATTGCACCAGGTGAACC
GGCTCCAAAAAAGTCAATTTTGTCAGCTAACAAGGTTATGGCGAGTATTTTCTAGGATGCAAAAGGAATTATTTTTATTG
ATTATCTAGAAAAGGGAAAAAGTATCACTGGTGAATACTACGCGAATTTATTGTAGCGTTTGAGCCATGAAATAAAGGAA
AAACGACATCATCTGGCAAAGAAAAAGTCTTGTTGCACCATGACAATGCTCCAGCATATTCGTCAATTGTTGCGATGGCG
AAAATTTACGAATTAAAGTTCGAATTGCTTGATCATCCACCTTATTCGCCAGACTTAGCACCAAGTGATTACTACCTATT
TCCTAACCTCAAAAAACACCTTGGAGGAAAAAGATTTCAGAGCAATGAGGAAGTAATTGATGTAAATAGCTATTTTGAGG
GACTCGACGAATCTCATTATAGAGATGGTTTAATTAAATTAGAACACCGATATGAAAAATGTATTAGTCTTTCTGGAGAT
TATGTTGAGAAATAAAAAAAAATTTTAAAAAAATGTTGTTTTCTTTGTTAGGCCTGGAACTTTTCAGCCGACCTTCGTA
>MZ489086
TACGAGGGTCGGCTGAAAAGTCCCGGGCCTGACACAGATTGCGCCACTAGATCAATTCTGCGCAAGTATCACATAGTAAT
ACCTCTAACTACCTCGTGTTCGTAGTTTTAGGTCAGTATCATGGTTAGTGTTTGATTGACAGCATTTTAATCAAGATAAT
TTTGAAGTGTTCATGAAAATGGAAGATTTGGAAAACGGGCGGTCATCAAATACTTCCATTTAAAGGACTTAACGCCAAAA
CAAATCAAAGAAGAAATGGATAACACACTCCAAGACTCGGCTTCATCATATTCTATGGTGAAAAGGTGGGTATCAGAATT
TAAAATGGGACGTACAAGCATAAGTGATGAGCCACGATCCGGACGTCCTGTGGAAATAACAACTCCTGAAATGATTGGAA
AAATCCATCAAATCGTGTTGGAAGACCGCAGATTAAAATTGTTTGAAATAGTAGAGACTTTAAAAATATCAAAAGAACGT
GTGGGTAATATTTTAAATAATATTTTGGGCTTTAGCAAGGTCTGTGCGAGATGGGTGCCGCGTTTGCTAACACCTGACCA
AATGTTGAAACGAAAAATTGTTTCAAGTGAGAATTTGGCGCTCTACCATAAAAATCCGAATGAATTTTTGAGACGTTTCA
TTACAATGGATGAGACTTGGATCCACACTACACTCCTGAAAACAAATTACAATCAAAACAGTGGATTGCACCAGGTGAAC
CGGCTCCAAAAAAGGCAAAGTCAATTTTGTCAGCTAACAATGTTATGGCGAGTATTTTTTGGGATACAAAAGGAATTATT
TTTATTGATTATCTAGAAAAGGGAAAAAATATCATTGGTGAATACTACGCGAATTTATTGTAGCGTTTGAGCGATGAAAT
AAAGGAAAAACGACCTTATCTGGCAAAGAAAAAATCTTGTTTCACCATGACAATGTTCCAGCACATTCGTCAATCGTTGC
GATGGCAAAAATTTACGAATTAAAGTTCGAATTGCTTGATCATCCACCTTATTCGCCAGGCTTAGCACCAAGCGACTACT
ACCTAATTCCTAACCACAAAAAACACCTTGGAGGAAAAAGATTTCAGAGCAATGAGGAAGTAATTGATGTAAATAGCTAT
TTTGAGGGACTCGACGAATCTCATTATAGAGATGGTTTAATTAAATTAGAACACCGATATGAAAAATGTATTAGCCTTTT
TGGAGATTATGTTGAGAAATAAAAAAAAAATTGAAAAAAATGTTGTTTTCTTTGTTTGGCCTGGAACATTTCAGCCGACC
CTCGTA
>MZ489087
TACTGGGTTGTCCGAAAAGTATTGTCATTGATTTAATTTTAAATAACTATTCTTTGCGCGATTAGATAAGATTGCAATTG
ATAATGGAGGAAGTCAGGTATACGACCACGCAGTTGCCAGTGGTCTCCAACTATCCAGCGAGCGATAATGTGTTTTTCCA
TCATACTAGTTTTCGTCTCCAATGTCAGCAACAATGCAGCATTCGATAGAGAAAAGATTTGCCATCAAGTTTTGTGTGAA
ACTTGGCAATTCCCCAGTGAAAATCTATCAATGATAAAGACGGCATTTTGTGATGATTTTTTATCTGAAAGTCAAGTCTT
CCGATGGCACAAGGCTTTTTTAGAAGGCCGTGAGAGGTCAGCGATGAAGTCCTCGTCGGACTGCATTAACGACCACCATC
GACGAAAATGTGGTGCATGTGAGAGAACTTTTGAACACAGACCGTTGGTTGAGTTTTCGATTAGTGCTACGGACATTAAA
TAATCCAAAAAGTACCGTTCACGATATTGTGATGAACAATTTTCAGTTGCGAAAAGTGTGCACGAAATTGGTGCCCAGTG
TTAACGGACGACCAAAGATCGCGCAAACTTTAAACGTGCCAGGAACTTTGGAATTTGTGTGTAAGTGAACCTCACTTTTT
AGATAACGTTATCACAGGTGACAAGTCTTGGATATTCGAGTATGACCTCGAAACAAAAAGGCAGAGTACAGAATAGCACA
CATTGGCCTCTCTTCGCCCAATGAAAACCAGAATAAGCAAATCAAAGATCAATATTATGGTCATCGTGTTCTTCAACATG
AGTGGACTTGTTTACCATGAGTTTGTACCACATGGTACAATAATCAACGCCAAATTCTACGTAGAAGTTTTGAAGAGATT
GAAAAGAAGAGTTCATCGCATCCGGCCTGAAGTCGCGGACAGTTGGAAGTTGCAACATGACACAATTTCTGGCTGATTCA
AAGGTTCCAACGATTCTCCAGACACCTCACAATCCTGACTTGGCTCCCCTAGACTTCTTCCTGTTCCCCGATTGAAAACT
CCAATGAAATATAATCATTTTGGAACATTTGACAAAATCAAAGACGCATGTACCAGGACTCAGAAGATCTTTCCAGAAGA
GGTCTACCGTGATGCCTCGACGCATGGAATCTCGTTGGAAGCAATGTATCGACGCAGGAGGATCATATTTTGAAACTTCT
TAATGTAATATACCGATATGATAAATATATTTTTTTAATCGACTTACTGACATTACTTTTCAGACAAGTTCTGTA
>MZ489088
TACGTAGGTCGCCTTTTAAATTTTGCCATAAGATTACACCCGTCTTACCACATAAAATCTAACATTGGGACGTGATAATT
CACGTGTTTAATAGCATACGCTGTCAGTACATTTTGCGATACGAGTGCTGTTGTGTGATTTACAGTGACTTGAAAAATTA
AACTTGGTCAAAAATTGGAATTAAATCGTGAAAATGTCCGTGCCATGATTTACTACGATTTTTGACGTGGATTAACTTAA
TAAAAGAATACTGATCAACTTGTTTCAACTATTGGTGATGAAGCACCACACCGGGCCACCGTATTTCGCTGGTTTGCTGG
ATTTAATCGTAGTCGTCGTTCGCTCAAGGATGAATTTCGTGAAGGTCGTCGAAAATCGGTGGTTTACCAGAAAACATTGA
TGCTGTACGCGATATGATAAACTTAGACCGTCACGTAACTTATCGTGAGATTAAGGCTTCCCTAGGCATAAGTTCCACCA
ATGTACATTCAATATTTCATTAACATTTGGCCGTCAAGAAAATTTGTTGGATCCCACACAATTTGACAGTCGCTCAAAAA
CAAGCTCGTGTTGATTGGTGTACAGAAATGTTGAAAAAATTCAATTGCGGCATTTCAAAAGATATCTATAAAATCATTAC
AGGTGACGAATCGTAGATTTATGCCTCTCATCCGGAAAGTAAACAGCAGTCAACTGTATGGGTCTTTCAAGGTGAACCAA
GTCCAACTAAAGTTGTTCGCGCACGCAGCTCTTCGAAGCAAATGGTTGCCTGTTTCTTTGGAATAAACGGACATGTGTCA
ACTATACCATTATAACAACGTAGGACAATCAATTCTGAATGGTACACAACCATTTGTTTGCAAAAAGTATTTGAAGAAAT
TAGGAAAACAAATCGCCGAAGACGAATCATTCTTCACCACGACAATGCGAGCAACACATCGACTCAAACAAACGCCTACG
TTACCAGCCAAAACATCGAATTGATGGGTCATCCGCCATACAGCCCTGATTTGGCACCCAATGACTTTTTTTTATTCCCG
CACATCAAAAATAAATTGCGTGGTAAACGTTTTTCGACGCTTGAAGAAGCAGTTGATGCGTTCAAAGAACATGTTTTGGA
GGTACCTCAATCGGAGTGGAAAAAGTGCTTCGAAAATTGGTTCAAACGCATGCTTAAGTGTATTAATCTTCATGGCGAAT
ATTTCGAAAAACAATAAAGCCAATTTGAATGATAAAAATTATGTTGTTTTTTTTCGCAAAATTTAAAAGGCAGCCTACGT
A
>MZ489089
TACGTAGGTCGCCTTTTAAATTTTGCGATAAGATTACACCCGTCTTACCACATACAATCTAATATTAGGACGTGATAATT
CACGTGTTTAATAGCATACGCTGTCAGTACATTTTGCGATATGAGTGCTGTTGTGTGATTAACAGTGAGTTGAAAAATTA
AACTCGGTCAAAAAATGGAATTAAATCATGAAAATGTCCGTGCCATGATTTACTACGATTTTCGACGTGGATTAACTCAA
CAACAGAGTACTGATCAACTTGTTTCAACTTTTGGTGATGAAGCACCACACCGGGCCACCGTATTTCGCTAGTTTGCTGA
ATTTAATTGTGGTCGTCGTTCGCTCATTCGAATGAATTTCGTGAAGGTCGTCCAAAATCGGTGGTTTTGCCAGAAAACAC
TGGTGCTGTACGCGATATGATAAACTTAGACCGTCACGTAACTTATCGTGAGATTGAGGCATCCCTAGGCATGAGTTCTA
CCAGTGTACATTCAATATTGCATGAACATTTGGCCGTCAAGAAAATTTGTTCGCGTTGGATCCCACACAATTTGACAGTC
GCTCAAAAACAAGCTCGTGTTGATTGGTGTACAGAAATGTTGAAAAAATACAATCGCGGCATTTCAAAAGATATCTATAA
AATCGTAACAGGTGACGAATCGTGGATTTATGCCTATGATCCGGAAAGTAAACAGCAGTCGACTGTATGGGTCTTTCAAG
GTGAGCCAAGTCCAACCAAAGTTGTTCGCGCACGCAGCTCTTCGAAGCAAATTGTTGCCTGTTTCTTTGGAATAACCGGA
CATGTGGCAACTATACCATTAGAACAACGTAGGGCAATCAATTCTGAATGGTACACAACCATTTGTTTGCCAAAAGTATT
TGGAGAAATTAGGAAAACAAATCGCCGAAGACGAATCATTCTTCACCACGACAATGTGAGCTCTCACACATCGACTCAAA
CAAACGCCTATGTTACCAGCCAAAACATCGAATTGATGGGTCATCGCCGTACAGCCTTGATTTGGCACCCAATGACTTTT
TTTTATTCCCGCATATCAAAAATAAATTACGTGGTAAACGTTTTTCGACGCTTGAAGAAGCATTTGATGCGTTCAAAGTG
AATGTTTTGGAGGTACCTCGATCGGAGTGGAAAAAGTACTTCGAAAATTGGTTCGAACGCATGCTCAAGTGTATTAATCT
TCATGGCGACTATTCCGAAAAACAATAAAGCCATTTTGAATGATAAAAATTATGTTGTTTTTTTTTCGCAAAGCTTTAAA
GGCAGCCTACGTA
>MZ489090
TACGTAGGTTGCTTTTTAAGTTTTGCAATGTAATTACACCTGTTTTACTACGTCAAATCTAATATTAGAACGGGATATTT
GACATGTTTGTTAGTATATGTGATCAGAATGTTTTTCGATACGAGTGCTATTATGAGGTTTAGAGTGATTTGAAAAATAC
ATATCAGCCGAAAAATGAAATAAAATCATGAAAATTTCCGTACGATGATTTTCGACGTAGATTAACTCAATAACAGCGTG
TTGTTCAACTTGTTTCGATTTTGGTGATGAAGCACCACACTGGGCTACCGTGTTTAGCTGGTTTTCTGAATTTAATCGTG
GTTGTCGTTCACTCAAGGATAAATTTCGTGAAGGTCATCCAAAATCGGTGGTTTTGCCAGAAAACATCGTTGCTGTACGC
GAGATGATAAAACTAGACCGTCATGTGACATATCGTAAGATTGAGGCATCCTTAGGCATGAATTCCAACAGTGTACATTC
AATATTGTATGAACAATGAAAAAGATTTTTTGGCGTTGCATCCCACACAGTTTGACAACCGCTCAAAAAATAGCTTGTGT
AGATTGACGGACAGAAATATTGAAAAAATACTGTCGTGGTACTTCAAAAGGCGTCTACAGGATCGTAACAGATAATGAAT
CATGGATTTATGCATATGATCTGGAAAGTAAACAGCAATCGACTGTATGGGTCTTTCAAGATGAGCCAAATCCAATAATA
GTTGTTTGCGTACGAAGCAGATGGTCACTTGTTTCTTCGCCATAACTGGACATGTGGCAACTGTACTATTAGAATAATGT
AGGACGGTCAATTCTGAAAGGCACACAACCATTTGCTTGCCAGAAAGCTTCGGAGAAATAAGGAAAAATTCGCTGAAGAC
GTATTATCCTCCATCACGACAATACGAGCTTTCATACATTGGCTCAAACAATCATCTATCTTACCGGACAAAACGTCGAA
TTGATATGTCGTCCGCTATACAGCCCTGATTTGGCACCCAATGACTTCTTTCTATTTCAGCACATCAAAAATCAATTACG
TGGTCAACGTTTTCCGATGCCTGAAAAAGCAGTCGATGCGTTCAAAATGCATGTCTTGAAGGTACCTCAATGGAAGTGGA
AAAAGTACTTCGAAAATTGGTTCAAACGCATGCAAAAGTGTATTAATTTTCATGGAGTATATTTTGAAAAACAATAAAGC
TATTTTTTATGATTAATATTATATTGTTTTTTTTGTCGCAAAACTTAAAACACAACCTACGTA
>MZ489091
TACGTAGGTCGCCTTTTAAATGTTGCTATAAGATTACACCCGTTTTACCACATAAAATCTAACATTGGGACGTGATAATT
CACGTGTTTCCTAGCATACGCTGTTAGTACAATTTGCGATACGAGTGCTGTTGTGTGATTTACAGTGACTTGAAAAATTA
AACTCGGTCAAAAAATGGAATTAAATCTTGAAAATGTCCGTGCCATGATTTACTACGATTTTCGACGTGGATTAACTCAA
CAACATAGTACTGATCAACTTGTTTCAACTTTTGGTGATGAAGCACCACACCGGGCCACCGTATTTCGCTAGTTTGTTCG
CTCAAGGATGAATTTCGGTAAGGTCGTCCAAAATCTGTGGTTTTGCCAGAAAACTTTGGTGCTGTACACGGTATGATAAA
CTTAGACCGTCACGTAACTTATCGTGAGATTGAGGCGTCTCTAGGCATAAGTTCCATTAGTGTACATTCAATATTTCATG
AACATTTGGCCGTCAAGAAAATTTGTTCGCGTTGGATCCCACACAATTTGACAGTCGCTCAAAAACAAGCTCTTGTTGAT
TGGTGTACAGAAATGTTGAAAAATACAATCGCGGCATTTCAAAAGATATCTATAAAATCGTAACAGGTGACGAATCGTGG
ATTTATGACTCTGATCCGGAAAGTAAACAACAGTCGTCTGTATGAGTCTTTCATGGTGAGCCAAGTCCAACCAAAGTTGT
TCGCGCACACAGCCCTTCGAAGCAAATGGTTACCTGTTTCTTTGGAATAAACGGACATGTGTCAACTATACTATTAGAGC
AACGTAGGATAATCAATTCTGAATGGTACACAACCATTTGTTTGCTAAAAGTATTAGGAGAAATTAGGAAAATTCTTCAC
TACGACAATGCGAGCTCTCACACATCAACTCAAACAAACGCCTATGTTACCAACCAAAACATCGAATTGATGGGTCATCC
GCATTACAGCCCTGATTTGGCATCCAATGACTTTTTTTTATTCCTGTATATCAAAAATAAATTGCGTGTTAAAGGTTTTC
GACGCCTGAAGAAGCAGTTGATGCGTTCAAAGTGCATGTATTGGAGGTACCTCAATCGAAGTGGAAAAAGTGATTCGAAA
ATTGGTTCGAACGCATGCTTAAGTGTATTTATCTTCATGGCGAATATTTTTAAAAACAATAAAGCTATTTTGAATGTTAA
AAATTATGTTGTTTTTTTTTCGCAAAGCTAAAAAGGCAGCCTACGTA
>MZ489092
TACGTAGGTCGCCTTTTAAATTTTGCGATAAGATTACACCCGTCTTACCACATAAAATCTAATTTTAGAATGGAATTTTT
GACGTGTTTGATAGCATATGTTATCAGAATGTTTTGTGGTACGAGTGCTATTGTGTAGTATACATTGACTTGAAAAATTA
AACTCTGCAGAAAAATGGAATTAATTAGTGAAAATTTCCATGCGATGATTTACTACGATTTTCCACATGGATTAATTCAA
CAACTGTATGTCGATCAACTTGTTTCGACTTTTAGGGATGAATATCACACCGTGTTTCGTTGGTTTTCTGAATTGAATTG
TGGTCGTCGTTTGTTCAAGGACAAATTTCGTGAAGGTCGTCCAAAATCGGTGGTTTTTCCAGAAAACATCAATGCTGTAA
GCGGAATGAAAAACTAGACCGTCATGTGACTTATGGTGAAATTGAGCTATTTCTAAGCATGAGTTCTAGTAGTGTACATT
CAATATTGTATGAACATTTGGTAGTTGATAAGATTTGTTCGCATTGGAACTCACACAATTTGAAAACTACTCAAAATAAG
GCTCGTGTAGATTGATGCACACAAATGATGAAAAATATAGTTGTGGCACTTCAATAGACGTCTATAAAATCATAACAGGT
TATGAATCATGAATTTACACATATTATTTGGAAAGTAAATAGTAGTCGATTGTATGTGTATTTCTAAGTAAGCAAATCCA
ATAAAAATTGTTCGCGCAAGAAACTTTCGAAGCAAATGGTCACCTACTTTTTCGGCATAACTGGACTTGTGGCAACTATA
CTATTATAACAACGTATAATGGTCAATTTTGAATGATACACAACCACTTGCTTGCCAAAAGTCTTCGGAAAAATTAGGGA
AAAAACCGCCGAAGACAAATTATTCTTCACTACGATAATGCGAGCTATCACACATCGGCTCAACAATCGCCTATTTTATC
GGCCAAAACATCGAATTGATGGGTCACCCGCAGTCCTGATTTGACACCCAGTGACTCTTTCCACTTCCGCACATAAAAAA
TAAATTGCATTTTCCGACGCCCGAAGAAGTAGTTGATGCATGTTTTAGAGATAGCTCAATTGGAGTGGAAAAAGTGCTTC
GAAAATTGGTTCAAACGCATACAAAAGTGTATTGATCTTTATGGAGAATATTTTCAAATGCAGTAAAGCCATTCTTAATG
ATTAATATTATATTGTTTTTTTTGTCATAAAACTTAAAGGCAACCTACGTAA
>MZ489093
TACGTAAGTCGCCTTTTAAATTTTGCGATAAGATTACACTTGTCTTACCACATAAAATCTAATATTAGGACGTGATAATT
CACGTGTTTAATAGCATACGCTGTCAGTACATTTTGCGATACGAGTGCTGTTGTTTTATTTACAGTGACTTGAAAAATAC
ATCTCGGTCGAAAAATGGAATTAAATCGTGAACATTTCCGTGTGATGATTTACTATCATTTTCGACGAGGATTAACTCAA
CAACAGTGTGTTGATCAACTTATTTTGGCTTTTGGCGATGAAACACCACACTGGTCCACTATTTCGCTAGTTTTCTAAAT
TTAATCATGGCCGTTGTTCGTTCAAGAATTAATTTCGTGAAGTTCTTTTAAAATCGGTGATTTTGCCAGAAAACATCGAT
GCTGTATGCAAGATGATAAAACTATATTGTTAAGTGACTTATCGTGTGATTGAGGCATACCTAGAAAATAGTTCCACAAG
TGTATATTCAATATTGCATGAACATTTGGTCGTTAATAAGATTTGTTCCCACACAAATTGATAACCGTTCAAAAAAAGGC
TCGTAAAGATTGGTGCACAGAAATGTTGAAAAAATACAGTCATGGTACTTCAAAATACGTCTAAAAAATCGTGACAGATG
ACGAATCATAGATTTTTGCATATGATTTGGAGAATAAACAGTAGTTGACTGTATGGGTCTTTCAAGGTAAGCCAAATCCA
ACATAAATTGTTTCCGTTCGAAGGTTTTCGAAGCAAATGGTCACCTGTTTCTTTGGCATAACTGGACATGTGGTAACTGT
ACTTATAGAATAACGTAGAAATTTAAATTCTGAATGGTATACTACCATTTGTTTACCAGTAGTCTTCGGAGAGATTAAGA
AAAAAAAACTCCGAAGACAAATCAATCACAACCACGACAATGCGAACTCTCACTCATCGGCTTAAACAATCGCCTATCTT
ACTAGCCAAAATATCGAATTAATGGGTCATTCGCCATACATTCCTTATTTGGCACCAAATAACTTCTTTTTATTCTCTCA
CATAAAAAATAAATTGCGTGGTCAATGTTTACCGACACCTGAAAAAGCAATTAATGCGTTCAAACCGCATGTTTTGGATG
TACCTCAATCGGAGTGGAAAAAGTGTTTTGAAAATTGGGTCTAGTGCATGAAAAAGTGTTTTGATTTTCATGGAATATAT
TTTGAAAAACCATATAGCCATTTTTAATGATTAATATTATATTCATTTTTTTGTCGCAACACTTAAAAAGAAATCTTCGT
A
>MZ489094
TACGAGGGTCGGCTGAAAAGTCCCGGGCCTGACACAGATTGAGCCACTAGATCAATTCTGCGCTAGTCCCACATAGTACT
ATCTCTAACAACCTCGTGTTCGTAGTTTTAGGTCAGTATCTTGGTTAGTGTTTGATTGACAGCATTTTAAACAAGATAAT
TTTGAAGTGTTCATGAAAATGGAAGATTTGGAAAACGGGTGGTCATCAAATACTTCCATTTAAAGGGTTTAACGCCAAAA
CAAATCAAGGAAGAAATGGATAATACACTCCAAGACTCGGCTCCATCATATTCCATGGTGAAACGGTACGTATCAGAATT
TAAAATGGGATGTACAAACATAAGTGATGAGCCTCGATCCGGACGTCCTGTGGAAGTGATAATTCCTGAAATGATTGGAA
AAATTCATCAAATCTTGTTGGAAGACCGCAGATTAAAATTGTTTGAGATAGCAGAGACTGTAAAATATCAAAAGAACATG
TGGGTAATATTTTAAATAATATTTTGGGCTTTAGTAAGGTTTGTGCGAAATGGGTGTCGCGTTTTCTAACACCTAACCAA
ATGTCGAAACGAAAAATTGTTTCAAGTGAGAATTTGGCGCTCTACCATAAAAATCCGAATTAATTTTTGAGACGTTTCAT
TACAATGGATAAGACTTGGATCCACACTACACTCCTGAAAACAAATTACAATTAAAATAGTGTATTGCACCAGGTGAACC
GGCTCCAAAAAAAGAAAAGTCAATTTTGTCAGCTAACAATGTTATGGCGAGTATTTTCTGGGATGCAAAAGGAATTATTT
TTATTGATTATCTAGAAGAGGGAAAAAGTATCACTGATGAATACTACGCGAATTTATTGCAGCATTTGAGCCATGAAATA
AAGAAAAAACGACATCATCTGGCAAAGAAAAAGTCTTGTTTCACCATGACAATGCTCCAGCACATTCGTCAATCGTTGCG
ATAGCGAACATTTATGAATTAAAGTTCGAATCGCTTGATCATCCATCTTATTATCAAGACATAGCACCAAGTGACTACTA
CCTATTTCCTAACCTCAAAAAACACCTTGGAGGAAAAAGATTTCAGAGCAATGAGGAAGTAATTGATGTAAATAGCTATT
TTGAGGAACTCGACAAATTTCATTATATAGATGGTTTAATTAAATTAGAACACCGATATGAAAAATTGTTTAGCCTTTTT
GGAGATTATGTTGAGAAATAAAAAAAAAATTGAAAAAAATGTTGTTTTCTTTGTTTGGCCTGGAACATTTCAGCCGACCC
TCGTA
