# Supplementary material for: Characterization of Mariner transposons in seven species of Rhus gall aphids
Source: Sci Rep. 2021 Aug 11;11:16349. doi: 10.1038/s41598-021-95843-5 (PMC8357937; doi:10.1038/s41598-021-95843-5)
Supplement: Supplementary file 6 — Supplementary File S5. [file 41598_2021_95843_MOESM6_ESM.csv]

	AJ312712	AJ312716	AY652426	AJ312720	Fcmar1	Fcmar2	Fcmar3	Mfmar2	Krmar1	Mfmar3	Mfmar1	Nimar2	Scmar9	Nimar1	Scmar8	Scmar13	Mrmar1	Mrmar2	Mrmar8	Mrmar3	Mrmar5	Mrmar4	Mrmar6	Mrmar7	Krmar4	Mrmar9	Spmar4	Krmar5	Spmar2	Krmar6	Nimar13	Scmar12	Scmar11	Mfmar7	KX931004.1	Fcmar4	Krmar2	Mfmar4	Mfmar5	Scmar7	Nimar6	Nimar7	Scmar2	Scmar14	Krmar3	Mfmar6	Scmar1	Nimar5	Nimar4
AJ312712		93.282	90.473	91.873	82.184	84.276	85.947	83.065	81.226	81.966	79.638	79.523	79.523	79.691	79.846	80.433	61.598	61.137	59.524	61.444	60.522	60.829	62.177	62.837	58.391	56.69	52.535	57.165	56.468	55.693	55.573	54.876	56.148	55.518	57.154	34.099	36.068	36.175	35.878	36.751	34.033	34.989	35.211	35.285	33.68	33.557	35.029	34.741	34.691
AJ312716	93.282		91.963	92.896	83.539	85.626	86.838	84.404	82.353	82.857	81.053	80.722	80.722	81.741	81.895	82.33	62.682	61.992	60.153	62.682	61.073	61.839	63.125	63.538	59.073	57.375	53.911	58.237	57.85	56.922	56.723	55.951	57.452	56.447	58.224	34.667	36.411	36.667	36.37	37.153	34.588	35.481	35.704	35.778	34.175	34.128	35.52	35.381	34.966
AY652426	90.473	91.963		90.93	87.626	89.805	90.893	88.53	86.438	86.936	85.011	84.764	84.764	84.794	84.95	85.548	64.792	64.407	62.558	64.792	63.713	63.867	65.071	65.971	60.667	59.193	54.468	60.606	59.984	58.974	58.773	58.075	59.814	59.227	60.667	35.067	36.815	36.999	36.776	38.153	35.123	36.033	36.181	36.256	35.022	34.679	35.772	35.857	35.601
AJ312720	91.873	92.896	90.93		82.868	84.806	86.707	83.972	82.065	82.339	80.468	80.031	80.031	81.144	81.298	81.502	63.105	62.952	61.107	63.182	61.952	62.183	63.48	63.966	59.133	57.276	53.651	58.14	57.597	56.822	56.623	55.848	57.276	56.507	58.05	34.347	36.317	36.573	36.424	37.391	34.565	35.46	35.682	35.534	34.449	34.254	35.351	35.386	34.792
Fcmar1	82.184	83.539	87.626	82.868		97.508	91.838	90.538	88.387	89.269	86.505	84.52	84.752	84.783	84.938	85.381	61.835	61.449	59.368	61.912	60.987	60.833	61.882	62.771	59.907	57.984	53.698	58.974	58.353	57.265	57.065	56.522	57.952	57.768	58.65	36.134	37.954	37.993	37.844	39.058	36.311	37.1	37.323	37.109	36.14	35.8	36.686	37.073	37.037
Fcmar2	84.276	85.626	89.805	84.806	97.508		93.643	92.692	90.881	91.602	88.552	86.842	87.074	86.957	87.112	87.636	63.069	62.606	60.524	63.069	62.066	61.912	63.059	64.009	60.559	59.07	54.58	60.016	59.394	58.385	58.107	57.642	59.147	58.319	59.69	35.911	37.88	37.844	37.695	38.763	36.166	36.952	37.175	37.026	36.066	35.8	36.612	37.073	37.037
Fcmar3	85.947	86.838	90.893	86.707	91.838	93.643		92.615	90.534	91.33	87.96	86.593	86.593	87.136	87.307	87.457	65.12	64.948	62.769	65.378	64.261	64.175	64.736	66.065	61.459	60.377	55.83	61.082	60.395	59.278	58.884	58.112	59.949	59.693	60.911	37.614	39.472	39.354	39.022	38.743	37.127	38.277	38.194	38.028	37.15	36.86	37.644	38.493	37.57
Mfmar2	83.065	84.404	88.53	83.972	90.538	92.692	92.615		90.139	90.699	86.957	85.299	85.375	86.406	86.559	86.462	61.175	61.251	58.886	61.098	60.564	60.259	61.365	62.021	59.217	58.052	53.313	58.525	57.988	57.066	56.485	55.718	57.362	56.695	58.206	34.956	36.544	36.504	36.209	37.187	35.014	35.841	35.693	36.209	35.033	34.989	35.07	36.478	35.457
Krmar1	81.226	82.353	86.438	82.065	88.387	90.881	90.534	90.139		96.197	85.801	84.759	84.837	84.137	84.137	84.891	60.541	59.768	57.992	59.846	59.151	59.151	60.219	61.085	57.621	56.599	53.468	57.387	56.61	55.832	56.716	56.481	56.677	55.479	56.832	34.724	36.776	36.736	36.587	37.293	35.08	35.917	35.842	36.14	34.877	34.532	35.794	35.815	35.076
Mfmar3	81.966	82.857	86.936	82.339	89.269	91.602	91.33	90.699	96.197		86.364	84.95	85.027	84.562	84.717	85.159	60.863	60.324	58.552	60.709	59.938	59.553	60.502	61.485	58.107	56.933	52.692	57.874	56.866	56.323	55.814	55.504	57.088	56.127	57.475	34.944	36.842	36.803	36.58	37.544	35.294	35.911	35.911	36.431	35.097	34.903	35.281	36.059	35.752
Mfmar1	79.638	81.053	85.011	80.468	86.505	88.552	87.96	86.957	85.801	86.364		82.658	82.494	82.756	82.907	83.258	58.489	59.281	56.844	58.564	57.666	58.19	58.976	59.384	56.561	55.438	51.763	55.825	55.144	54.463	53.968	53.59	55.06	54.167	55.514	34.176	36.167	36.127	35.766	36.379	34.51	35.621	35.188	35.332	34.106	33.914	34.723	35.065	34.93
Nimar2	79.523	80.722	84.764	80.031	84.52	86.842	86.593	85.299	84.759	84.95	82.658		99.047	82.692	82.692	83.436	58.136	57.416	56.226	58.671	56.837	57.372	58.314	59.356	56.703	54.938	50.958	56.105	55.41	54.721	54.286	54.096	55.324	54.608	55.71	33.358	34.879	34.982	34.982	35.467	33.573	34.686	34.465	34.539	33.506	33.16	33.26	33.972	33.584
Scmar9	79.523	80.722	84.764	80.031	84.752	87.074	86.593	85.375	84.837	85.027	82.494	99.047		82.756	82.602	83.346	58.257	57.416	56.346	58.792	56.957	57.416	58.548	59.401	56.703	55.015	51.034	56.26	55.564	54.876	54.44	54.25	55.478	54.608	55.864	33.456	34.978	35.081	35.081	35.584	33.67	34.786	34.564	34.638	33.679	33.259	33.358	34.071	33.684
Nimar1	79.691	81.741	84.794	81.144	84.783	86.957	87.136	86.406	84.137	84.562	82.756	82.692	82.756		99.843	95.85	59.157	59.356	57.483	59.77	58.391	58.774	59.828	60.692	56.491	55.96	51.729	56.202	56.047	54.961	54.919	54.376	55.65	55.565	56.037	34.544	36.216	36.694	36.175	37.13	34.37	35.36	35.137	35.434	34.77	34.352	34.661	35.307	35.321
Scmar8	79.846	81.895	84.95	81.298	84.938	87.112	87.307	86.559	84.137	84.717	82.907	82.692	82.602	99.843		96.006	59.31	59.509	57.636	59.77	58.544	58.927	59.828	60.846	56.646	56.115	51.883	56.357	56.202	55.116	55.074	54.531	55.805	55.565	56.192	34.618	36.29	36.768	36.249	37.217	34.443	35.434	35.211	35.508	34.695	34.277	34.735	35.381	35.396
Scmar13	80.433	82.33	85.548	81.502	85.381	87.636	87.457	86.462	84.891	85.159	83.258	83.436	83.346	95.85	96.006		59.171	59.37	57.494	59.401	58.404	58.787	59.843	61.094	56.889	56.202	51.963	56.444	56.134	55.124	54.849	54.306	55.581	55.489	56.124	34.841	36.438	36.768	36.471	37.217	34.805	35.878	35.656	35.953	34.918	34.426	35.103	35.905	35.698
Mrmar1	61.598	62.682	64.792	63.105	61.835	63.069	65.12	61.175	60.541	60.863	58.489	58.136	58.257	59.157	59.31	59.171		87.698	85.17	88.184	86.281	86.915	83.805	85.174	56.034	55.093	50.688	56.669	55.975	55.204	54.237	54.006	55.658	55.319	56.274	34.718	36.612	36.944	36.424	37.25	34.033	35.163	35.312	35.682	33.579	33.827	35.646	34.889	34.462
Mrmar2	61.137	61.992	64.407	62.952	61.449	62.606	64.948	61.251	59.768	60.324	59.281	57.416	57.416	59.356	59.509	59.37	87.698		87.381	90.238	88.73	89.841	86.006	84.93	55.726	55.787	50.229	56.13	55.821	54.896	53.621	53.159	55.042	55.064	55.966	35.115	36.64	36.6	36.154	37.195	33.768	35.115	35.338	35.783	33.53	33.63	35.746	34.544	33.735
Mrmar8	59.524	60.153	62.558	61.107	59.368	60.524	62.769	58.886	57.992	58.552	56.844	56.226	56.346	57.483	57.636	57.494	85.17	87.381		87.47	86.994	86.439	83.097	82.239	54.42	54.475	48.93	54.048	53.277	52.891	51.772	51.464	53.118	52.426	53.888	33.16	34.098	34.718	34.347	34.813	32.151	33.457	33.828	33.605	31.882	31.68	33.358	32.741	32.205
Mrmar3	61.444	62.682	64.792	63.182	61.912	63.069	65.378	61.098	59.846	60.709	58.564	58.671	58.792	59.77	59.77	59.401	88.184	90.238	87.47		88.977	90.008	86.635	85.328	56.034	56.25	50.765	56.13	55.513	54.819	54.237	53.929	55.196	55.404	55.812	34.496	35.429	35.905	35.312	35.77	32.947	34.57	34.718	34.941	33.358	33.309	34.834	33.778	33.108
Mrmar5	60.522	61.073	63.713	61.952	60.987	62.066	64.261	60.564	59.151	59.938	57.666	56.837	56.957	58.391	58.544	58.404	86.281	88.73	86.994	88.977		87.787	84.355	83.089	55.342	55.633	50.153	55.975	55.281	54.819	53.929	53.621	55.35	54.894	55.581	34.718	35.799	35.831	35.46	36.118	32.947	34.718	34.644	35.015	33.063	32.939	35.203	33.852	33.258
Mrmar4	60.829	61.839	63.867	62.183	60.833	61.912	64.175	60.259	59.151	59.553	58.19	57.372	57.416	58.774	58.927	58.787	86.915	89.841	86.439	90.008	87.787		95.659	83.861	55.196	55.787	50.153	56.052	55.204	54.51	53.698	53.236	54.888	55.064	55.35	34.744	35.825	36.154	35.783	36.498	33.551	34.67	34.744	35.635	33.161	33.037	35.081	33.951	33.584
Mrmar6	62.177	63.125	65.071	63.48	61.882	63.059	64.736	61.365	60.219	60.502	58.976	58.314	58.548	59.828	59.828	59.843	83.805	86.006	83.097	86.635	84.355	95.659		87.071	56.324	57.009	50.933	57.255	56.392	55.686	55.016	54.467	55.991	56.687	56.617	34.992	35.682	36.165	35.789	36.754	33.26	34.511	34.586	35.865	33.585	33.384	35.079	33.91	33.994
Mrmar7	62.837	63.538	65.971	63.966	62.771	64.009	66.065	62.021	61.085	61.485	59.384	59.356	59.401	60.692	60.846	61.094	85.174	84.93	82.239	85.328	83.089	83.861	87.071		57.639	56.414	51.65	57.74	56.656	55.882	55.375	55.066	56.646	56.581	56.878	34.889	36.156	36.337	36.189	36.87	33.814	34.786	35.081	35.303	33.729	33.606	35.415	34.834	34.191
Krmar4	58.391	59.073	60.667	59.133	59.907	60.559	61.459	59.217	57.621	58.107	56.561	56.703	56.703	56.491	56.646	56.889	56.034	55.726	54.42	56.034	55.342	55.196	56.324	57.639		74.146	67.747	67.782	67.626	66.693	65.552	64.774	67.133	67.412	68.376	33.333	34.937	35.561	35.264	37.718	33.72	34.15	34.001	33.63	33.929	33.582	34.121	33.457	34.467
Mrmar9	56.69	57.375	59.193	57.276	57.984	59.07	60.377	58.052	56.599	56.933	55.438	54.938	55.015	55.96	56.115	56.202	55.093	55.787	54.475	56.25	55.633	55.787	57.009	56.414	74.146		72.552	69.201	68.891	67.804	66.899	66.357	68.552	68.209	68.629	34.152	35.682	35.863	35.565	38.012	33.866	34.821	35.045	34.673	34.452	34.031	34.148	34.126	34.848
Spmar4	52.535	53.911	54.468	53.651	53.698	54.58	55.83	53.313	53.468	52.692	51.763	50.958	51.034	51.729	51.883	51.963	50.688	50.229	48.93	50.765	50.153	50.153	50.933	51.65	67.747	72.552		64.583	63.735	63.707	66.48	65.682	63.559	63.055	63.79	31.979	33.652	33.973	33.604	35.523	31.818	33.678	33.826	32.642	31.828	31.774	32.742	32.251	32.481
Krmar5	57.165	58.237	60.606	58.14	58.974	60.016	61.082	58.525	57.387	57.874	55.825	56.105	56.26	56.202	56.357	56.444	56.669	56.13	54.048	56.13	55.975	56.052	57.255	57.74	67.782	69.201	64.583		97.51	96.342	93.779	93.39	96.737	96.733	94.561	34.821	35.237	35.565	35.565	37.925	33.939	35.045	34.821	34.077	33.557	33.433	34.197	33.978	34.947
Spmar2	56.468	57.85	59.984	57.597	58.353	59.394	60.395	57.988	56.61	56.866	55.144	55.41	55.564	56.047	56.202	56.134	55.975	55.821	53.277	55.513	55.281	55.204	56.392	56.656	67.626	68.891	63.735	97.51		95.405	93.774	93.385	96.423	95.873	94.406	35.071	35.783	36.113	36.113	38.482	34.4	35.369	35.22	34.624	33.955	33.832	34.667	34.524	35.579
Krmar6	55.693	56.922	58.974	56.822	57.265	58.385	59.278	57.066	55.832	56.323	54.463	54.721	54.876	54.961	55.116	55.124	55.204	54.896	52.891	54.819	54.819	54.51	55.686	55.882	66.693	67.804	63.707	96.342	95.405		91.984	91.595	94.946	94.841	92.774	33.756	34.175	34.65	34.501	36.856	32.969	33.83	33.607	33.308	32.711	32.659	33.062	33.259	33.864
Nimar13	55.573	56.723	58.773	56.623	57.065	58.107	58.884	56.485	56.716	55.814	53.968	54.286	54.44	54.919	55.074	54.849	54.237	53.621	51.772	54.237	53.929	53.698	55.016	55.375	65.552	66.899	66.48	93.779	93.774	91.984		98.627	94.635	92.354	90.839	33.408	34.273	34.524	34.673	36.356	32.703	33.78	33.631	33.184	32.215	32.087	33.507	32.788	33.585
Scmar12	54.876	55.951	58.075	55.848	56.522	57.642	58.112	55.718	56.481	55.504	53.59	54.096	54.25	54.376	54.531	54.306	54.006	53.159	51.464	53.929	53.621	53.236	54.467	55.066	64.774	66.357	65.682	93.39	93.385	91.595	98.627		94.868	91.753	90.217	33.11	34.199	34.375	34.524	36.094	32.558	33.631	33.482	33.035	32.215	32.087	33.358	32.639	33.283
Scmar11	56.148	57.452	59.814	57.276	57.952	59.147	59.949	57.362	56.677	57.088	55.06	55.324	55.478	55.65	55.805	55.581	55.658	55.042	53.118	55.196	55.35	54.888	55.991	56.646	67.133	68.552	63.559	96.737	96.423	94.946	94.635	94.868		95.451	93.483	34.424	35.285	35.539	35.688	37.805	33.842	34.944	34.647	34.052	33.308	33.184	34.098	33.804	34.769
Mfmar7	55.518	56.447	59.227	56.507	57.768	58.319	59.693	56.695	55.479	56.127	54.167	54.608	54.608	55.565	55.565	55.489	55.319	55.064	52.426	55.404	54.894	55.064	56.687	56.581	67.412	68.209	63.055	96.733	95.873	94.841	92.354	91.753	95.451		93.476	34.779	34.176	34.697	34.779	37.366	32.935	34.206	33.961	33.47	32.896	32.757	33.523	33.197	34.167
KX931004.1	57.154	58.224	60.667	58.05	58.65	59.69	60.911	58.206	56.832	57.475	55.514	55.71	55.864	56.037	56.192	56.124	56.274	55.966	53.888	55.812	55.581	55.35	56.617	56.878	68.376	68.629	63.79	94.561	94.406	92.774	90.839	90.217	93.483	93.476		34.226	34.792	35.119	35.268	37.751	33.576	34.524	34.375	33.631	33.184	32.984	33.753	33.532	34.29
Fcmar4	34.099	34.667	35.067	34.347	36.134	35.911	37.614	34.956	34.724	34.944	34.176	33.358	33.456	34.544	34.618	34.841	34.718	35.115	33.16	34.496	34.718	34.744	34.992	34.889	33.333	34.152	31.979	34.821	35.071	33.756	33.408	33.11	34.424	34.779	34.226		89.955	90.689	89.848	91.174	87.87	89.47	89.47	88.115	84.864	85.65	87.5	87.292	83.703
Krmar2	36.068	36.411	36.815	36.317	37.954	37.88	39.472	36.544	36.776	36.842	36.167	34.879	34.978	36.216	36.29	36.438	36.612	36.64	34.098	35.429	35.799	35.825	35.682	36.156	34.937	35.682	33.652	35.237	35.783	34.175	34.273	34.199	35.285	34.176	34.792	89.955		96.906	96.148	91.557	88.496	90.483	90.559	88.604	85.21	85.843	88.288	87.858	84.592
Mfmar4	36.175	36.667	36.999	36.573	37.993	37.844	39.354	36.504	36.736	36.803	36.127	34.982	35.081	36.694	36.768	36.768	36.944	36.6	34.718	35.905	35.831	36.154	36.165	36.337	35.561	35.863	33.973	35.565	36.113	34.65	34.524	34.375	35.539	34.697	35.119	90.689	96.906		97.275	92.159	89.135	90.916	91.143	89.41	86.295	86.934	88.939	88.284	85.474
Mfmar5	35.878	36.37	36.776	36.424	37.844	37.695	39.022	36.209	36.587	36.58	35.766	34.982	35.081	36.175	36.249	36.471	36.424	36.154	34.347	35.312	35.46	35.783	35.789	36.189	35.264	35.565	33.604	35.565	36.113	34.501	34.673	34.524	35.688	34.779	35.268	89.848	96.148	97.275		91.887	88.609	90.682	91.061	89.099	85.693	86.329	88.328	87.519	84.927
Scmar7	36.751	37.153	38.153	37.391	39.058	38.763	38.743	37.187	37.293	37.544	36.379	35.467	35.584	37.13	37.217	37.217	37.25	37.195	34.813	35.77	36.118	36.498	36.754	36.87	37.718	38.012	35.523	37.925	38.482	36.856	36.356	36.094	37.805	37.366	37.751	91.174	91.557	92.159	91.887		88.593	90.3	90.476	89.771	88.266	88.489	88.792	88.292	86.154
Nimar6	34.033	34.588	35.123	34.565	36.311	36.166	37.127	35.014	35.08	35.294	34.51	33.573	33.67	34.37	34.443	34.805	34.033	33.768	32.151	32.947	32.947	33.551	33.26	33.814	33.72	33.866	31.818	33.939	34.4	32.969	32.703	32.558	33.842	32.935	33.576	87.87	88.496	89.135	88.609	88.593		88.757	88.905	86.844	83.382	84.292	86.324	85.988	83.346
Nimar7	34.989	35.481	36.033	35.46	37.1	36.952	38.277	35.841	35.917	35.911	35.621	34.686	34.786	35.36	35.434	35.878	35.163	35.115	33.457	34.57	34.718	34.67	34.511	34.786	34.15	34.821	33.678	35.045	35.369	33.83	33.78	33.631	34.944	34.206	34.524	89.47	90.483	90.916	90.682	90.3	88.757		96.505	88.569	86.059	86.405	88.244	87.897	83.856
Scmar2	35.211	35.704	36.181	35.682	37.323	37.175	38.194	35.693	35.842	35.911	35.188	34.465	34.564	35.137	35.211	35.656	35.312	35.338	33.828	34.718	34.644	34.744	34.586	35.081	34.001	35.045	33.826	34.821	35.22	33.607	33.631	33.482	34.647	33.961	34.375	89.47	90.559	91.143	91.061	90.476	88.905	96.505		88.796	86.36	86.707	88.244	87.67	84.392
Scmar14	35.285	35.778	36.256	35.534	37.109	37.026	38.028	36.209	36.14	36.431	35.332	34.539	34.638	35.434	35.508	35.953	35.682	35.783	33.605	34.941	35.015	35.635	35.865	35.303	33.63	34.673	32.642	34.077	34.624	33.308	33.184	33.035	34.052	33.47	33.631	88.115	88.604	89.41	89.099	89.771	86.844	88.569	88.796		83.597	84.528	86.983	85.714	82.862
Krmar3	33.68	34.175	35.022	34.449	36.14	36.066	37.15	35.033	34.877	35.097	34.106	33.506	33.679	34.77	34.695	34.918	33.579	33.53	31.882	33.358	33.063	33.161	33.585	33.729	33.929	34.452	31.828	33.557	33.955	32.711	32.215	32.215	33.308	32.896	33.184	84.864	85.21	86.295	85.693	88.266	83.382	86.059	86.36	83.597		97.346	83.458	82.632	80.428
Mfmar6	33.557	34.128	34.679	34.254	35.8	35.8	36.86	34.989	34.532	34.903	33.914	33.16	33.259	34.352	34.277	34.426	33.827	33.63	31.68	33.309	32.939	33.037	33.384	33.606	33.582	34.031	31.774	33.433	33.832	32.659	32.087	32.087	33.184	32.757	32.984	85.65	85.843	86.934	86.329	88.489	84.292	86.405	86.707	84.528	97.346		83.784	83.409	80.905
Scmar1	35.029	35.52	35.772	35.351	36.686	36.612	37.644	35.07	35.794	35.281	34.723	33.26	33.358	34.661	34.735	35.103	35.646	35.746	33.358	34.834	35.203	35.081	35.079	35.415	34.121	34.148	32.742	34.197	34.667	33.062	33.507	33.358	34.098	33.523	33.753	87.5	88.288	88.939	88.328	88.792	86.324	88.244	88.244	86.983	83.458	83.784		85.188	82.205
Nimar5	34.741	35.381	35.857	35.386	37.073	37.073	38.493	36.478	35.815	36.059	35.065	33.972	34.071	35.307	35.381	35.905	34.889	34.544	32.741	33.778	33.852	33.951	33.91	34.834	33.457	34.126	32.251	33.978	34.524	33.259	32.788	32.639	33.804	33.197	33.532	87.292	87.858	88.284	87.519	88.292	85.988	87.897	87.67	85.714	82.632	83.409	85.188		82.811
Nimar4	34.691	34.966	35.601	34.792	37.037	37.037	37.57	35.457	35.076	35.752	34.93	33.584	33.684	35.321	35.396	35.698	34.462	33.735	32.205	33.108	33.258	33.584	33.994	34.191	34.467	34.848	32.481	34.947	35.579	33.864	33.585	33.283	34.769	34.167	34.29	83.703	84.592	85.474	84.927	86.154	83.346	83.856	84.392	82.862	80.428	80.905	82.205	82.811
Nimar8	35.037	35.455	35.783	35.508	37.546	37.37	38.245	35.814	36.527	36.819	35.498	34.393	34.493	35.677	35.751	35.973	34.889	34.915	33.259	34.222	34.519	34.766	34.936	35.029	34.273	34.721	32.325	35.019	35.268	33.73	33.68	33.532	34.77	34.26	34.201	86.505	87.698	88.124	87.131	87.577	86.052	87.661	88.266	85.552	82.393	83.245	85.177	85.132	82.492
Spmar19	33.383	33.877	34.126	33.779	35.022	34.821	36.183	33.628	33.507	33.433	32.996	32.272	32.222	33.63	33.705	34.001	33.358	34.126	32.095	33.284	33.135	34.201	34.312	34.024	33.929	34.847	33.309	33.458	33.706	33.409	32.34	32.116	33.209	32.295	32.712	83.7	84.203	85.227	84.913	84.921	82.605	84.422	85.182	82.879	79.563	80.423	81.976	82.219	79.648
Fcmar5	35.852	36.566	37.12	36.323	37.296	37.444	38.99	36.478	35.815	36.256	35.523	34.882	35.055	35.704	35.778	36.296	36.768	35.905	34.47	36.027	35.878	36.573	36.89	36.236	35.386	35.465	33.063	35.688	35.789	34.698	34.052	34.052	35.29	34.669	35.193	69.539	70.836	71.375	71.353	73.216	68.93	69.69	70.219	68.429	67.017	67.069	69.872	67.849	66.896
Scmar4	35.778	36.491	37.045	36.249	37.221	37.37	38.907	36.404	35.741	36.181	35.451	34.808	34.982	35.63	35.704	36.222	36.768	35.905	34.47	36.027	35.878	36.573	36.89	36.236	35.312	35.465	32.989	35.688	35.789	34.698	34.052	34.052	35.29	34.669	35.193	69.69	70.987	71.526	71.504	73.392	69.077	69.841	70.37	68.58	67.092	67.144	70.023	68	67.049
Fcmar7	35.285	35.63	36.33	35.757	35.911	36.431	37.531	35.619	35.171	35.465	34.538	34.022	34.195	34.322	34.396	35.137	35.534	34.818	32.864	34.941	34.744	34.892	35.188	35.155	34.224	34.226	32.201	35.045	35.517	34.128	33.78	33.705	34.721	34.288	34.922	68.783	69.555	70.242	70.295	71.605	67.97	69.161	69.388	67.598	66.116	66.466	68.971	66.792	66.106
Scmar5	35.285	35.63	36.33	35.757	35.911	36.431	37.614	35.619	35.171	35.465	34.538	34.022	34.195	34.322	34.396	35.137	35.46	34.744	32.789	34.866	34.67	34.818	35.113	35.155	34.001	34.003	32.053	34.896	35.294	33.979	33.705	33.631	34.572	34.043	34.698	68.759	69.532	70.219	70.272	71.517	67.799	68.986	69.213	67.423	65.94	66.29	68.797	66.767	65.876
Fcmar6	34.548	35.053	35.769	34.878	36.301	36.53	37.571	35.547	35.393	35.693	34.792	33.964	34.141	34.954	35.03	35.258	34.601	33.486	31.787	33.08	33.004	33.409	33.767	34.043	34.094	33.816	31.155	32.978	33.537	32.113	31.835	31.759	32.953	32.494	32.851	67.106	68.523	68.915	69.046	70.172	66.616	67.78	68.012	67.261	64.842	65.275	67.386	66.383	65.358
Scmar6	34.548	35.053	35.921	34.878	36.301	36.53	37.652	35.547	35.393	35.693	34.792	33.964	34.141	34.954	35.03	35.258	34.601	33.486	31.787	33.08	33.004	33.409	33.767	34.043	34.094	33.816	31.231	33.054	33.613	32.189	31.912	31.835	33.029	32.41	32.927	67.341	68.76	69.153	69.285	70.527	66.844	68.016	68.249	67.418	65.07	65.504	67.62	66.615	65.431
KX930997	34.766	35.333	35.587	34.941	35.688	35.688	37.2	34.882	34.65	35.093	34.032	33.506	33.604	34.766	34.841	34.915	35.534	34.447	33.309	34.199	33.828	34.373	34.737	34.49	34.521	34.747	31.462	34.821	35.294	34.203	33.482	33.259	34.572	34.288	34.326	67.322	68.552	68.934	68.759	70.749	67.282	67.322	68.079	66.818	64.511	64.932	66.667	65.106	64.679
Scmar3	35.951	37.308	37.886	36.595	37.779	38.088	39.676	37.309	37.057	37.086	35.763	36.049	36.203	37.269	37.269	37.423	37.606	37.375	36.371	37.838	37.683	38.022	38.456	37.114	36.911	36.728	32.772	36.806	37.143	35.858	35.417	35.031	36.315	36.484	36.525	57.729	58.333	59.464	59.148	61.131	57.154	57.019	58.044	58.123	55.765	55.94	57.333	56.457	56.186
GQ398105	40.279	41.264	42.257	40.968	41.659	41.752	41.963	40.406	39.199	39.329	39.04	39.981	40.26	39.272	39.272	40.299	40.056	38.562	37.442	39.216	38.375	39.159	39.963	39.272	40.765	39.515	36.296	40.858	40.112	40.056	37.931	37.558	39.758	40.274	40.205	46.132	47.225	48.113	47.925	47.075	44.597	46.981	47.17	46.132	46.074	45.964	45.548	45.009	45.255
Mfmar10	33.95	34.59	35.434	34.641	35.167	35.486	37.438	34.29	33.755	34.347	33.814	34.242	34.488	34.172	34.172	34.689	33.981	33.333	31.964	33.757	33.234	33.333	33.661	33.21	34.915	34.224	33.804	33.804	33.309	33.259	32.392	31.798	33.482	34.232	33.135	38.71	39.671	40.06	40.285	40.403	37.802	39.414	39.489	38.681	37.895	37.707	37.612	37.959	38.106
Nimar3	35.968	36.753	37.898	36.29	37.583	37.732	40.017	36.517	35.561	36	36.069	36.029	36.35	35.894	35.894	36.558	35.991	35.123	34.279	35.768	35.246	35.347	36.103	35.534	36.243	36.101	35.541	35.434	35.015	34.818	33.951	33.432	35.111	35.86	34.915	40.912	41.493	42.184	42.408	42.533	39.591	41.735	41.66	40.957	39.88	39.699	39.881	39.865	39.879
Nimar14	35.873	36.511	37.658	36.047	37.546	37.565	39.835	36.277	35.316	35.757	35.833	35.788	36.109	35.651	35.651	36.317	35.821	34.951	34.106	35.597	35.075	35.176	35.93	35.364	36.027	35.783	35.251	35.215	34.796	34.598	33.73	33.21	34.892	35.621	34.77	40.855	41.436	42.129	42.354	42.469	39.531	41.679	41.604	40.824	39.82	39.638	39.821	39.805	39.743
Nimar16	36.686	37.029	38.028	36.862	37.844	38.233	40.579	37.013	36.059	36.647	36.239	36.645	36.892	36.216	36.216	36.733	36.465	35.672	34.679	36.316	35.869	35.597	36.233	35.857	37.064	36.154	35.029	36.256	35.836	35.64	34.993	34.473	36.006	36.52	35.81	41.935	42.59	43.136	43.436	43.558	40.966	42.686	42.686	41.604	40.526	40.347	40.746	40.824	40.455
Scmar15	36.659	37.149	38	36.834	38.131	38.576	40.462	36.985	35.884	36.546	36.501	36.471	36.718	36.706	36.706	37.075	35.693	35.198	33.905	35.693	35.246	34.974	35.45	35.237	35.825	35.905	35.125	35.312	35.041	34.77	34.125	33.605	35.137	35.481	34.866	42.086	42.29	42.911	43.211	43.12	40.307	42.386	42.461	41.529	40.376	40.422	40.299	40.974	40.379
Scmar29	36.612	37.029	37.88	36.714	38.067	38.382	40.413	36.865	35.762	36.424	36.383	36.35	36.598	36.585	36.585	36.955	35.645	35.149	33.855	35.645	35.198	34.925	35.401	35.189	35.73	35.709	34.956	35.215	34.944	34.673	34.027	33.507	35.041	35.376	34.844	41.935	42.216	42.836	43.136	43.032	40.161	42.236	42.311	41.304	40.226	40.271	40.149	40.824	40.152
Spmar9	36.391	36.881	37.806	36.714	37.77	38.085	40.083	36.718	35.762	36.276	36.265	36.303	36.551	36.243	36.243	36.612	36.418	35.4	34.254	35.821	35.448	35.101	35.703	35.736	36.694	37.045	35.841	36.181	35.688	35.565	34.547	34.175	35.932	36.438	35.661	42.504	42.708	43.328	43.628	44.046	40.849	42.954	42.954	42.097	41.172	40.995	40.865	41.079	40.727
Spmar14	36.317	36.807	37.732	36.64	37.695	38.01	40	36.645	35.688	36.202	36.193	36.23	36.478	36.169	36.169	36.538	36.343	35.325	34.179	35.746	35.373	35.026	35.628	35.661	36.62	36.971	35.767	36.107	35.613	35.491	34.473	34.101	35.857	36.438	35.587	42.461	42.665	43.286	43.586	43.996	40.806	42.911	42.911	42.054	41.128	40.95	40.821	41.035	40.682
Spmar17	36.686	37.029	37.88	36.862	38.141	38.456	40.579	36.939	36.37	36.202	36.41	36.598	36.772	36.317	36.317	36.76	36.119	35.624	34.254	36.045	35.373	35.325	36.006	35.661	36.471	36.154	35.481	35.661	35.39	35.119	34.701	34.254	35.486	35.703	35.215	41.56	41.916	42.611	42.836	43.12	40.22	42.536	42.461	41.154	40.451	40.271	40.63	40.36	40.303
Spmar18	36.612	37.103	37.954	36.936	37.918	38.233	40.496	37.233	35.911	36.35	36.337	36.23	36.478	36.391	36.391	36.76	36.119	35.624	34.254	35.746	35.373	35.25	36.006	35.884	36.546	35.932	35.398	35.364	35.019	34.673	34.175	33.581	35.264	35.621	34.844	42.536	43.039	43.811	44.036	43.909	41.026	42.986	42.986	42.129	41.654	41.478	41.119	41.26	41.136
Spmar8	36.464	37.029	37.88	36.714	37.993	38.307	40.579	37.086	35.911	36.276	36.626	36.672	36.92	36.317	36.317	36.538	36.343	35.4	34.279	35.896	35.672	35.299	36.054	35.884	36.842	36.08	35.619	35.587	35.316	34.821	34.473	33.952	35.412	35.703	35.067	41.754	42.558	43.178	43.328	43.52	40.41	42.504	42.279	41.049	40.947	40.618	40.79	40.705	40.273
Spmar26	36.317	36.881	37.732	36.566	37.844	38.159	40.413	36.939	35.762	36.128	36.482	36.524	36.772	36.169	36.169	36.391	36.194	35.25	34.13	35.746	35.522	35.25	36.006	35.736	36.694	35.932	35.472	35.438	35.167	34.673	34.324	33.804	35.264	35.621	34.918	41.71	42.515	43.136	43.286	43.471	40.366	42.461	42.236	41.004	40.902	40.573	40.746	40.66	40.227
Scmar18	35.926	36.391	37.389	36.222	37.221	37.741	39.454	36.324	35.64	35.783	35.977	36.009	36.256	36.458	36.458	36.905	35.149	34.578	33.209	35	34.552	34.877	35.579	34.473	35.582	35.438	34.956	34.993	34.498	34.226	33.655	33.135	34.67	34.804	34.473	40.585	41.317	41.935	42.086	41.805	39.429	41.817	41.517	40.705	39.85	39.668	39.507	39.775	39.242
Spmar6	36.809	37.224	38.528	37.204	38.321	38.638	39.537	37.275	36.479	36.709	36.903	37.028	37.293	37.44	37.44	37.917	35.968	35.206	33.755	35.494	35.257	35.601	36.306	35.229	36.788	36.58	36.135	35.946	35.499	35.21	34.521	33.888	35.601	35.758	35.867	40.543	41.561	42.139	42.298	41.856	39.455	41.74	41.5	40.782	40	39.727	39.286	39.681	39.333
Scmar31	36.846	37.184	38.413	37.163	38.046	38.364	39.371	37.156	36.356	36.587	36.785	36.938	37.204	37.321	37.321	37.799	35.845	35.079	33.624	35.289	35.131	35.476	36.182	35.103	36.667	36.378	35.934	35.663	35.215	34.924	34.234	33.598	35.317	35.532	35.663	40.385	41.327	41.907	42.067	41.543	39.219	41.62	41.379	40.465	39.759	39.484	39.155	39.44	39.097
Scmar33	32.032	32.386	33.267	32.23	33.09	33.444	39.371	32.347	31.694	31.83	32.106	32.082	32.301	32.425	32.425	32.824	31.246	30.733	29.514	31.113	30.713	31	31.579	30.657	31.61	31.387	31.003	31.076	30.631	30.386	29.88	29.416	30.79	30.564	30.677	36.011	36.673	37.216	37.349	41.543	35.013	37.04	36.772	35.987	35.278	35.104	35	35.227	34.639
Spmar16	35.852	36.169	37.389	35.926	37.054	37.444	39.537	36.103	35.268	35.561	35.786	35.841	36.089	36.188	36.188	36.634	35.325	34.753	33.532	35.026	34.429	34.903	35.503	34.572	35.312	35.141	34.317	34.424	34.003	33.73	33.086	32.565	34.175	34.26	33.978	40.66	41.617	42.236	42.386	42.068	39.414	41.892	41.592	40.855	40	39.819	39.582	39.685	39.242
Scmar19	36.438	37.223	38.222	36.834	38.131	38.724	40.628	37.279	36.607	36.694	36.96	36.865	37.113	36.585	36.585	37.029	36.242	35.746	34.154	35.72	35.272	35.522	36.206	35.635	36.047	35.831	35.324	35.089	34.892	34.547	34.027	33.507	34.989	35.318	34.866	42.761	43.114	43.811	44.111	44.084	41.319	43.361	43.361	42.654	41.654	41.478	41.33	41.635	40.909
Spmar7	37.291	38.057	39.137	37.799	39.329	39.648	40.545	38.242	37.45	37.62	37.869	37.937	38.205	37.48	37.48	37.959	37.191	36.262	34.796	36.153	36.313	36.422	37.138	36.523	37.46	37.01	36.537	36.131	36	35.629	34.988	34.428	36.022	36.492	36.211	42.903	43.524	44.194	44.516	44.007	41.588	43.468	43.548	42.903	41.956	41.687	41.365	41.868	41.223
Scmar32	36.438	37.149	38.222	36.76	37.908	38.501	40.545	37.206	36.533	36.62	36.888	36.892	37.141	36.511	36.511	36.807	36.242	35.597	34.154	35.57	35.421	35.522	36.206	35.709	36.148	35.831	35.524	35.041	34.918	34.498	34.052	33.532	35.015	35.347	34.967	42.611	42.889	43.586	43.886	43.909	41.099	43.136	43.136	42.354	41.429	41.252	41.106	41.41	40.682
Spmar13	36.29	37.001	37.926	36.834	37.713	38.205	40.132	36.985	36.161	36.249	36.599	36.524	36.772	36.29	36.29	36.511	35.72	35.224	33.781	35.198	35.198	35.149	35.828	35.264	35.778	35.237	35.007	34.744	34.547	34.126	33.68	33.086	34.644	35.02	34.447	42.386	42.665	43.436	43.661	43.646	40.879	42.911	42.911	42.129	41.353	41.176	40.957	41.11	40.606
Nimar15	34.222	34.197	34.67	34.025	34.773	34.944	36.589	33.382	32.762	33.358	33.574	33.137	33.309	32.889	32.889	33.481	33.408	32.984	32.21	33.184	32.81	32.909	33.409	33.631	34.67	33.606	32.866	33.185	32.837	32.712	31.845	31.324	32.862	33.633	32.813	39.91	40.344	40.585	41.11	40.578	38.462	40.51	40.435	39.13	37.97	37.783	38.507	37.884	38.03
Scmar16	36.807	37.075	37.63	36.686	38.039	38.205	39.884	36.985	36.256	36.101	35.951	36.424	36.672	35.477	35.477	36.142	35.347	35.075	33.632	35.272	35.272	35.048	35.725	34.967	35.704	35.757	34.635	35.338	34.993	35.093	34.521	34.15	35.163	35.265	35.115	41.735	42.164	42.408	42.857	43.406	40.467	42.184	42.483	41.106	40.18	40.075	40.104	40.165	40.332
Spmar5	36.807	37.075	37.63	36.686	38.039	38.205	39.884	36.985	36.256	36.101	35.951	36.424	36.672	35.477	35.477	36.142	35.347	35.075	33.632	35.272	35.272	35.048	35.725	34.967	35.704	35.757	34.635	35.338	34.993	35.093	34.521	34.15	35.163	35.265	35.115	41.735	42.164	42.408	42.857	43.406	40.467	42.184	42.483	41.106	40.18	40.075	40.104	40.165	40.332
Scmar28	36.76	37.029	37.583	36.64	37.993	38.159	39.835	36.939	36.208	36.053	35.905	36.377	36.625	35.429	35.429	36.095	35.299	35.026	33.582	35.224	35.224	35	35.676	34.918	35.656	35.709	34.587	35.215	34.87	34.97	34.398	34.027	35.041	35.212	34.993	41.542	42.121	42.365	42.814	43.357	40.351	42.172	42.472	40.987	40.135	40.03	40.089	40.045	40.212
Spmar11	36.76	37.029	37.583	36.64	37.993	38.159	39.835	36.939	36.208	36.053	35.879	36.35	36.598	35.403	35.403	36.068	35.272	35	33.557	35.198	35.198	34.974	35.676	34.892	35.656	35.709	34.587	35.215	34.87	34.97	34.398	34.027	35.041	35.212	34.993	41.542	42.121	42.365	42.814	43.357	40.438	42.172	42.472	40.987	40.135	40.03	40.089	40.135	40.212
Spmar15	36.511	36.928	37.333	36.391	37.816	37.908	39.637	36.691	36.033	35.804	35.735	36.056	36.303	35.181	35.181	35.846	35.123	34.776	33.333	35.048	35.048	34.802	35.477	34.595	35.534	35.041	34.071	34.67	34.324	34.349	33.853	33.482	34.496	34.694	34.447	40.912	41.418	41.66	42.034	42.969	39.664	41.511	41.81	40.209	39.43	39.323	39.435	39.417	39.561
Scmar17	34.541	35.229	35.46	35.011	35.693	36.107	37.934	34.831	33.631	34.001	33.886	34.046	34.292	33.975	33.975	34.467	33.706	33.209	32.066	33.333	33.93	32.91	33.812	33.259	35.011	34.818	33.579	33.605	33.408	33.061	32.27	31.751	33.21	33.524	33.632	39.369	40.255	40.691	40.947	41.615	38.535	39.88	40.256	39.414	38.224	38.038	38.145	37.959	38.695
Spmar1	34.414	35.099	35.329	34.882	35.561	35.973	37.778	34.728	33.506	33.876	33.764	33.921	34.166	33.85	33.85	34.34	33.581	33.086	31.947	33.21	33.804	32.788	33.685	33.136	34.882	34.763	33.529	33.555	33.358	32.988	32.225	31.707	33.161	33.469	33.582	39.192	40.075	40.508	40.763	41.397	38.366	39.7	40.075	39.238	38.052	37.866	37.975	37.789	38.52
Scmar30	34.467	35.229	35.46	35.011	35.618	36.033	37.934	34.904	33.631	34.001	33.911	34.096	34.343	34	34	34.493	33.657	33.159	32.015	33.284	33.881	32.86	33.737	33.21	34.863	34.818	33.579	33.605	33.408	33.061	32.27	31.751	33.21	33.524	33.558	39.219	40.03	40.465	40.721	41.352	38.225	39.654	40.03	39.264	37.998	37.811	37.921	37.641	38.467
Spmar10	34.32	35.081	35.312	34.863	35.469	35.884	37.769	34.757	33.557	33.927	33.766	34.022	34.269	33.852	33.852	34.345	33.507	33.01	31.866	33.134	33.731	32.711	33.585	33.061	34.863	34.818	33.579	33.531	33.333	32.987	32.196	31.677	33.136	33.442	33.483	39.219	40.105	40.541	40.796	41.44	38.298	39.729	40.105	39.339	38.074	37.887	37.996	37.716	38.543
Spmar12	34.32	35.081	35.312	34.863	35.469	35.884	37.769	34.683	33.557	33.927	33.742	33.997	34.244	33.827	33.827	34.32	33.482	32.985	31.842	33.11	33.706	32.687	33.585	33.036	34.863	34.744	33.506	33.457	33.259	32.912	32.122	31.602	33.062	33.361	33.408	39.144	40.03	40.465	40.721	41.352	38.315	39.654	40.03	39.264	37.998	37.811	37.921	37.734	38.467
KX930994	37.12	37.76	38.421	37.89	38.209	38.645	39.884	37.592	37.09	37.379	36.304	36.195	36.148	36.729	36.803	37.026	36.729	36.31	35.539	37.323	35.836	36.059	36.541	37.676	38.765	36.932	34.664	37.156	36.96	36.54	35.443	35.294	36.607	36.937	37.23	44.419	45.59	45.768	45.918	48.379	43.38	44.27	44.345	44.97	43.07	42.975	43.517	43.156	43.03
Mrmar11	36.776	37.12	38.003	37.398	37.565	38.077	39.253	37.029	36.37	36.811	35.751	36.033	36.059	36.756	36.83	36.607	36.905	36.337	35.741	37.351	36.012	35.938	36.418	37.778	38.868	36.56	34.294	37.481	37.211	36.716	35.842	35.693	36.932	37.213	37.481	44.27	45.142	45.618	45.618	48.203	43.16	44.195	44.27	44.895	43.07	43.124	43.443	43.082	42.879
KX930999	36.756	37.398	38.358	36.858	37.472	37.91	39.386	36.936	36.5	36.791	36.238	35.237	35.338	36.289	36.364	36.289	36.96	36.614	35.32	37.332	35.395	35.395	36.015	38.205	38.18	36.716	34.889	36.119	35.848	35.65	35	34.851	35.57	35.304	36.194	44.846	45.796	46.275	46.275	49.209	44.379	45.448	46.2	45.701	44.162	44.144	44.611	43.877	43.28
Scmar10	38.284	38.829	39.041	38.398	39.156	39.785	39.221	38.852	38.06	38.213	37.651	37.716	37.664	38.646	38.728	39.141	36.529	36.725	34.876	37.438	35.95	36.033	36.772	37.903	38.048	36.589	34.154	37.252	36.951	35.987	36.01	35.762	36.807	36.28	36.755	46.327	47.794	47.496	47.746	48.155	45.61	47.078	47.83	47.412	46.141	46.295	46.141	45.167	44.895
Spmar3	33.854	34.201	34.403	33.656	34.656	35.075	36.318	34.419	33.608	33.582	33.406	33.754	33.705	34.203	34.277	34.948	31.222	31.842	30.626	32.265	31.297	31.222	32.051	32.961	33.781	32.463	30.764	32.836	33.084	31.913	31.516	31.516	32.215	33.251	32.761	42.542	42.267	42.137	42.588	44.464	40.485	42.062	42.438	41.629	40.524	40.465	40.719	40.646	40.243
Fcmar8	33.531	33.877	34.152	33.705	33.78	34.598	34.91	33.53	33.608	33.259	32.875	33.136	33.234	33.878	33.952	33.878	32.217	32.465	31.176	32.143	31.696	31.771	32.212	31.552	33.16	32.837	31.937	32.961	32.539	32.39	32.831	32.605	32.862	32.514	32.738	40.63	42.334	43.178	42.579	43.572	40.118	41.604	41.904	41.529	39.448	39.566	40.851	39.895	39.043
Krmar7	35.022	35.517	36.472	35.72	36.547	37.369	37.541	36.35	35.955	35.949	34.982	35.836	35.863	36.866	36.791	36.493	34.604	34.555	33.408	34.679	33.857	33.707	34.009	33.781	35.997	34.256	33.21	35.127	34.63	34.031	33.657	33.358	34.429	34.046	34.604	41.566	42.975	43.825	43.524	44.84	40.812	42.319	43.072	41.943	40.674	40.496	40.868	40.451	40.27
Mfmar8	33.906	34.128	34.63	34.104	34.63	35.453	35.685	34.744	33.883	33.657	33.115	33.631	33.73	35.052	35.127	34.978	32.461	32.186	30.89	32.162	31.587	31.264	31.405	31.269	33.034	31.886	30.929	32.76	32.335	31.886	31.512	31.287	32.063	31.111	32.536	40.166	41.278	42.05	41.824	42.969	39.439	40.919	41.145	40.392	38.935	38.6	39.625	39.202	38.797
Mfmar9	31.575	31.849	32.712	32.268	32.861	33.83	33.824	32.988	33.584	33.734	31.69	32.098	32.122	32.664	32.738	32.813	32.219	32.624	31.155	32.751	31.535	31.687	30.689	30.558	31.05	30.995	29.948	31.52	31.022	30.649	30.127	30.052	31.05	30	31.222	37.181	38.519	38.981	38.756	38.827	36.811	37.856	38.306	37.706	35.72	35.602	36.819	36.732	35.901
Mrmar12	33.507	34.152	34.877	34.128	34.802	35.624	35.954	34.692	34.207	33.906	33.576	33.804	33.829	34.601	34.676	34.899	33.308	33.034	31.591	33.01	32.735	32.412	32.783	32.489	33.731	32.735	31.774	34.354	33.931	33.333	33.034	32.885	33.806	32.95	33.906	41.535	42.611	43.491	43.115	43.723	40.118	41.911	42.137	41.234	39.82	39.79	40.539	40.27	39.94
Mrmar15	34.15	34.347	35.369	34.547	35.22	36.113	36.735	35.255	34.701	34.55	33.841	34.222	34.248	34.721	34.796	35.019	33.805	33.532	32.465	33.433	33.656	32.986	33.433	32.689	33.631	32.563	32	33.284	33.01	32.265	32.116	31.967	32.887	32.023	33.135	41.335	42.515	43.436	43.061	43.955	40.956	42.311	42.911	42.386	40.448	40.195	41.089	40.3	40.419
Mrmar16	34.65	34.996	35.725	34.899	35.426	36.323	36.967	35.312	34.981	34.679	34.618	34.424	34.375	35.373	35.448	35.373	34.38	34.405	32.436	34.454	33.632	33.558	33.784	33.333	34.877	33.957	32.838	34.828	34.779	33.807	33.657	33.508	34.354	33.553	34.679	41.642	43.201	43.976	43.599	44.579	40.886	42.093	42.47	41.792	40	39.82	40.868	40.752	40.045
Mrmar14	34.911	35.033	35.682	35.233	35.905	36.647	37.013	35.72	35.39	35.312	34.513	34.22	34.246	35.407	35.481	35.407	33.976	34.298	32.567	34.273	33.902	33.457	33.681	33.531	33.877	33.482	32.375	33.383	33.036	32.368	32.517	32.22	33.062	32.463	33.309	41.636	43.398	44.089	43.643	44.216	40.452	42.23	42.528	42.156	40.237	40.282	40.798	40.46	40.059
Mrmar10	34.226	34.647	35.448	34.624	35.597	36.418	36.416	35.259	35.303	35	34.132	33.952	33.978	34.203	34.277	34.352	34.155	33.957	32.81	34.081	33.632	32.885	33.133	33.135	34.004	33.782	32.27	33.582	33.234	32.487	32.338	32.114	33.11	32.868	33.358	41.353	42.686	43.308	43.158	44.069	40.088	42.331	42.632	42.556	40.314	39.985	40.658	40.315	39.685
Mrmar13	33.284	33.605	34.028	33.432	33.433	34.401	34.531	33.901	33.134	33.209	32.319	32.667	32.839	33.309	33.383	33.309	32.688	32.489	31.571	32.837	32.539	32.241	32.461	32.169	32.664	32.563	31.088	32.837	32.414	31.893	31.669	31.52	32.366	32.023	32.614	39.101	40.508	41.199	40.749	41.121	38.693	39.775	40.375	40.449	37.928	37.818	38.645	38.669	37.668
Fcmar9	32.414	33.06	33.632	33.035	33.184	34.006	33.934	32.938	32.883	32.511	31.709	31.97	31.994	32.761	32.836	32.86	31.614	31.189	29.895	31.114	31.016	30.419	30.706	30.574	33.01	31.788	30.867	32.212	31.862	31.488	31.65	31.65	32.188	31.25	32.138	39.759	41.322	42.018	41.566	42.324	39.631	40.964	41.19	40.663	39.01	38.901	39.925	38.947	38.467
Scmar21	33.259	33.68	34.226	33.73	34.449	35.342	35.155	34.121	33.855	34.003	33.237	33.756	33.632	34.324	34.398	34.547	31.92	32.092	30.878	32.217	31.92	31.548	31.764	32.368	32.342	31.994	31.794	32.515	32.092	31.571	31.808	31.832	32.193	31.178	32.143	40.21	41.392	42.161	41.71	42.573	39.559	40.81	41.485	41.11	39.552	39.251	39.672	39.251	38.847
Spmar22	33.06	33.482	34.031	33.532	34.48	35.378	35.275	34.15	33.883	34.031	33.261	33.783	33.658	34.354	34.429	34.578	31.788	32.186	31.04	32.236	32.087	31.638	31.856	32.239	32.362	32.236	31.961	32.61	32.186	31.737	31.9	31.925	32.287	31.276	32.311	40.347	41.384	42.157	41.78	42.572	39.542	40.799	41.478	41.101	39.61	39.307	39.505	39.383	38.826
Krmar8	33.032	33.759	34.642	33.961	33.962	34.868	35.574	33.708	33.737	33.887	33.333	32.808	32.983	33.459	33.534	33.685	32.981	32.779	31.019	32.604	33.283	32.453	32.449	32.605	34.54	33.157	32.075	33.283	33.082	32.553	32.548	32.471	33.183	32.585	33.358	39.62	40.516	41.293	40.837	42.845	38.599	40.532	40.837	39.772	38.729	38.392	39.305	38.8	37.941
Krmar10	33.41	34.281	35.521	34.592	34.672	35.598	35.931	34.789	34.211	34.208	33.785	33.871	33.974	34.156	34.233	34.387	34.131	33.462	32.046	33.436	33.9	33.127	33.437	33.205	34.618	33.591	32.107	33.951	33.668	33.205	33.05	32.973	33.847	33.305	33.873	41.446	42.591	43.39	42.846	43.799	40.213	42.379	42.535	41.524	40.402	40.217	40.804	40.839	39.137
Nimar10	34.205	34.799	35.629	34.877	35.105	36.078	37.274	35.141	35.184	34.88	34.086	34.624	34.724	35.202	35.277	35.65	34.207	34.532	33.533	34.431	34.581	33.832	34.135	33.607	35.202	34.057	32.342	34.779	34.356	33.907	33.458	33.159	34.23	33.745	34.405	42.05	43.534	44.235	43.632	44.358	41.285	43.255	43.406	42.125	40.855	40.827	41.423	41.685	40.451
Nimar11	34.277	34.475	35.277	34.75	35.426	36.323	37.295	34.941	34.757	34.604	34.036	34.647	34.747	35.149	35.224	35.672	33.632	33.508	32.287	33.184	33.259	32.81	33.183	32.513	34.205	33.209	31.129	33.184	33.134	32.162	32.012	31.788	32.86	32.813	33.109	40.361	41.623	42.47	41.867	43.278	40.221	41.19	41.416	41.039	39.101	39.219	40.12	39.925	38.993
Nimar12	34.079	34.624	35.527	34.627	35.527	36.425	37.08	35.561	35.157	34.929	34.571	35.193	35.294	35.176	35.25	35.698	33.358	33.683	32.461	33.657	33.807	32.984	33.283	32.761	34.727	34.031	31.947	33.782	33.358	32.835	32.536	32.386	33.383	33.224	33.558	41.34	42.224	43.148	42.545	43.886	40.738	42.545	42.696	41.943	40.225	40.12	40.868	40.752	39.444
Scmar20	34.326	34.796	35.4	35.097	35.026	35.848	37.019	35.285	34.731	34.653	33.794	34.918	35.019	34.974	34.899	35.272	33.383	33.408	32.114	33.234	33.084	32.711	33.008	32.489	34.452	32.86	31.825	33.657	33.383	32.711	32.711	32.263	33.333	33.251	33.582	41.203	42.311	43.233	42.632	44.069	41.046	42.18	42.331	41.654	40.165	40.06	40.658	40.616	39.46
Spmar21	34.177	34.424	35.25	34.873	34.653	35.549	36.609	35.063	34.431	34.354	33.576	34.547	34.647	34.676	34.75	35.048	33.01	32.96	31.815	32.935	32.935	32.338	32.783	32.489	34.004	32.636	31.38	33.507	33.159	32.562	32.338	32.039	33.11	33.251	33.507	41.353	42.311	43.233	42.707	43.723	40.604	41.955	42.331	41.579	40.09	39.91	40.508	40.39	39.535
Spmar20	33.608	34.155	35.06	34.382	34.459	35.36	36.573	34.695	34.537	34.384	33.747	34.354	34.454	34.485	34.56	34.936	33.709	33.358	32.207	33.483	33.333	32.658	33.107	33.034	34.408	32.808	31.394	33.533	33.258	32.682	32.432	32.207	33.133	32.865	33.308	41.252	42.739	43.59	42.986	43.962	40.576	42.308	42.534	41.554	39.985	39.88	40.705	40.286	39.503
Scmar27	34.079	34.475	35.453	34.851	35.228	35.901	36.833	35.338	34.633	34.555	33.916	34.598	34.698	34.727	34.802	35.25	34.031	33.683	32.61	33.807	33.583	33.059	33.358	32.985	34.429	33.283	31.426	33.707	33.358	32.76	32.61	32.236	33.458	33.141	33.558	41.159	42.267	43.19	42.739	44.146	40.56	42.287	42.513	41.535	40.344	40.24	40.688	40.421	39.489
Scmar25	34.452	34.773	35.602	35.299	35.079	35.976	36.833	35.264	34.783	34.63	33.988	34.896	34.996	34.877	34.951	35.4	33.732	33.683	32.311	33.732	33.957	33.283	33.659	33.134	34.354	33.657	31.872	34.155	33.882	33.234	32.984	32.835	33.757	33.635	34.006	41.265	42.6	43.373	42.771	44.059	40.738	42.47	42.771	41.34	40.15	39.97	40.719	40.677	39.594
Scmar23	33.93	34.103	35.303	34.627	34.854	35.752	36.998	34.967	34.708	34.405	33.916	34.821	34.847	34.802	34.877	35.474	32.76	33.084	31.563	32.685	32.76	31.788	32.156	32.164	34.578	32.984	31.798	34.006	33.807	32.984	32.984	32.76	33.831	33.799	34.081	40.981	42.224	43.148	42.545	43.539	40.812	42.319	42.47	41.416	39.85	39.745	40.344	40.301	38.993
Spmar23	32.14	32.465	33.358	32.836	33.059	34.106	35.357	33.556	33.283	33.283	32.824	33.036	33.135	33.607	33.682	33.906	31.862	32.036	30.815	31.638	32.087	31.638	32.006	31.269	33.981	32.386	30.461	32.96	32.76	32.012	31.414	31.339	32.338	32.319	32.661	39.442	40.406	41.327	40.95	41.79	38.729	40.121	40.347	38.914	38.763	38.805	38.981	38.357	37.321
Scmar24	34.079	34.55	35.602	35.075	35.655	36.2	37.408	35.264	35.157	34.854	34.425	35.193	35.294	35.026	35.101	35.698	33.158	33.183	31.583	33.083	32.783	32.483	32.607	32.313	33.682	32.984	30.483	33.333	32.984	32.162	32.036	31.811	32.86	32.484	32.96	40.483	42.05	42.825	42.447	43.278	40.415	41.767	42.145	40.816	39.369	39.337	40.616	40.422	39.261
Scmar22	32.963	33.531	34.25	33.58	34.027	34.918	35.831	33.923	33.582	33.606	32.61	33.481	33.58	33.976	34.05	34.572	32.418	32.294	31.009	32.196	32.122	31.899	32.239	31.875	33.383	31.822	30.917	33.284	33.061	32.318	32.021	31.649	32.888	32.324	33.21	40.149	41.102	41.791	41.269	42.403	39.941	40.896	41.194	40.149	38.976	38.943	39.318	40.453	38.273
Spmar25	33.184	33.358	34.181	33.358	34.929	35.527	36.013	34.447	34.783	34.405	33.552	33.929	34.028	35.086	35.086	35.237	32.61	31.737	30.441	32.236	31.862	31.937	32.382	31.866	32.86	32.087	31.872	32.212	31.937	31.339	31.414	31.114	31.74	31.414	32.212	39.608	41.247	41.867	41.416	41.977	39.779	40.587	40.889	40.663	38.652	38.693	39.222	39.624	38.467
Scmar26	32.517	32.715	33.284	33.284	33.73	34.326	34.531	33.555	33.433	33.284	32.319	32.444	32.394	33.829	33.903	33.829	32.287	32.311	30.419	32.212	32.063	31.241	31.488	31.575	32.143	31.222	31.134	32.539	32.191	31.595	31.418	31.418	32.143	31.695	32.092	39.144	40.255	41.022	40.721	41.804	38.541	39.97	40.27	39.369	38.191	37.931	37.789	37.991	37.603
Spmar24	32.712	32.986	33.782	33.557	33.931	34.604	34.59	33.902	33.783	33.782	32.655	32.714	32.664	33.955	34.03	33.955	32.333	32.357	30.683	32.258	32.333	31.433	31.682	31.618	32.263	31.414	31.399	32.885	32.536	31.937	31.835	31.835	32.487	31.826	32.362	39.261	40.451	41.221	40.844	41.927	38.581	39.94	40.392	39.488	38.231	38.12	38.052	38.182	37.669
Fcmar10	31.279	31.079	31.908	31.759	31.884	32.571	33.138	31.444	31.7	31.298	30.781	30.998	30.998	31.926	31.926	31.696	30.581	30.963	29.511	30.963	30.352	30.581	30.511	29.443	31.198	30.099	30.425	29.802	29.443	29.128	29.321	29.09	29.627	30.29	30.183	38.037	39.327	40.184	39.724	40.478	37.941	38.987	39.217	38.957	37.605	37.643	37.538	37.136	37.261
Krmar9	31.446	32.018	32.511	32.09	32.661	33.707	33.77	32.938	32.159	32.41	31.15	31.473	31.473	32.737	32.737	32.859	32.048	32.048	30.537	31.897	31.066	30.99	30.856	30.746	30.448	29.447	29.31	30.792	30.568	30.045	29.372	29.148	30.075	30.313	30.792	35.768	36.364	37.274	36.973	37.554	34.613	35.87	36.624	36.069	34.558	34.26	34.731	35.088	33.434
Nimar9	32.327	32.671	33.161	33.088	34.269	34.934	34.522	33.431	33.309	33.309	32.207	32.623	32.647	33.112	33.186	33.26	33.186	33.136	31.338	33.038	32.89	32.077	31.973	32.498	32.694	32.077	30.764	32.422	31.855	31.412	31.264	31.412	32.101	31.412	31.684	39.211	39.866	40.848	40.402	40.96	38.22	39.658	40.253	39.807	37.676	37.862	37.796	38.113	37.695
KX930998	34.825	34.996	36.425	35.224	36.126	36.874	38.146	36.006	35.832	35.602	35.153	35.045	35.145	35.922	35.997	36.146	34.405	34.506	33.283	34.779	34.405	33.882	34.335	34.254	34.503	32.81	31.973	34.903	34.555	33.657	33.358	33.059	34.205	33.799	34.454	40.587	42.149	42.47	42.244	43.192	39.926	41.372	41.673	40.964	39.401	39.444	40	39.774	39.339
[truncated: 82 more columns]
